# Supplementary material for: Many but small HIV-1 non-B transmission chains in the Netherlands
Source: AIDS. 2021 Oct 5;36(1):83–94. doi: 10.1097/QAD.0000000000003074 (PMC8655833; doi:10.1097/QAD.0000000000003074)
Supplement: Supplemental Digital Content [file aids-36-083-s002.xlsx]

## Sheet: _s1
SUBTYPE	ACCESSION	YEAR	state	two letter country code
01_AE	MH746262	2008	Europe - Central	BG
01_AE	MH746252	2009	Europe - Central	BG
01_AE	KJ765431	2010	Europe - Central	BG
01_AE	KT805898	2010	Europe - Central	BG
01_AE	KT805901	2010	Europe - Central	BG
01_AE	KT805902	2010	Europe - Central	BG
01_AE	EU673410	2006	Europe - Central	CY
01_AE	KJ635967	2011	Europe - Central	CY
01_AE	KJ636014	2012	Europe - Central	CY
01_AE	AY694224	2000	Europe - Central	CZ
01_AE	AY694242	2000	Europe - Central	CZ
01_AE	AY694246	2000	Europe - Central	CZ
01_AE	AY694268	2000	Europe - Central	CZ
01_AE	AY694313	2000	Europe - Central	CZ
01_AE	AY694345	2000	Europe - Central	CZ
01_AE	AY694353	2000	Europe - Central	CZ
01_AE	AY694381	2000	Europe - Central	CZ
01_AE	AY694383	2000	Europe - Central	CZ
01_AE	AY694322	2001	Europe - Central	CZ
01_AE	AY694329	2001	Europe - Central	CZ
01_AE	JX299573	2006	Europe - Central	CZ
01_AE	JX299795	2006	Europe - Central	CZ
01_AE	JX299986	2006	Europe - Central	CZ
01_AE	JX300869	2006	Europe - Central	CZ
01_AE	JX300902	2006	Europe - Central	CZ
01_AE	JX299612	2007	Europe - Central	CZ
01_AE	JX299891	2007	Europe - Central	CZ
01_AE	JX299897	2007	Europe - Central	CZ
01_AE	JX301027	2007	Europe - Central	CZ
01_AE	JX301067	2007	Europe - Central	CZ
01_AE	MN163542	2017	Europe - Central	HR
01_AE	MN163619	2017	Europe - Central	HR
01_AE	KM057335	2001	Europe - Central	PL
01_AE	KM057336	2001	Europe - Central	PL
01_AE	GQ400086	2003	Europe - Central	PL
01_AE	KM057363	2003	Europe - Central	PL
01_AE	GU906859	2009	Europe - Central	PL
01_AE	GU906869	2009	Europe - Central	PL
01_AE	GU906876	2009	Europe - Central	PL
01_AE	KM284116	2010	Europe - Central	PL
01_AE	KM284048	2011	Europe - Central	PL
01_AE	KM057360	2012	Europe - Central	PL
01_AE	KM284516	2013	Europe - Central	PL
01_AE	GQ399221	2003	Europe - Central	RS
01_AE	AJ971134	2002	Europe - Central	SI
01_AE	AJ971102	2003	Europe - Central	SI
01_AE	JX046416	2007	Europe - Central	SI
01_AE	MN736703	2012	Europe - Central	SI
01_AE	KY656638	2014	Europe - Central	SI
01_AE	KY656640	2015	Europe - Central	SI
01_AE	GQ399015	2003	Europe - West	AT
01_AE	GQ399276	2003	Europe - West	AT
01_AE	GQ399562	2003	Europe - West	AT
01_AE	GQ399685	2003	Europe - West	AT
01_AE	GQ400027	2003	Europe - West	AT
01_AE	GQ398835	2004	Europe - West	AT
01_AE	GQ398953	2004	Europe - West	AT
01_AE	GQ399879	2004	Europe - West	AT
01_AE	GQ399994	2004	Europe - West	AT
01_AE	GQ400034	2004	Europe - West	AT
01_AE	GQ400220	2004	Europe - West	AT
01_AE	GQ400402	2004	Europe - West	AT
01_AE	GQ398879	2005	Europe - West	AT
01_AE	JX300471	2006	Europe - West	AT
01_AE	JX300693	2007	Europe - West	AT
01_AE	JX301152	2007	Europe - West	AT
01_AE	AY901292	2000	Europe - West	BE
01_AE	AY901308	2000	Europe - West	BE
01_AE	AJ634694	2002	Europe - West	BE
01_AE	DQ177215	2002	Europe - West	BE
01_AE	EU248299	2003	Europe - West	BE
01_AE	EU248334	2003	Europe - West	BE
01_AE	EU248336	2003	Europe - West	BE
01_AE	EU248366	2003	Europe - West	BE
01_AE	EU248377	2003	Europe - West	BE
01_AE	EU248411	2003	Europe - West	BE
01_AE	EU248418	2003	Europe - West	BE
01_AE	EU248420	2003	Europe - West	BE
01_AE	EU248422	2003	Europe - West	BE
01_AE	EU248429	2003	Europe - West	BE
01_AE	EU248507	2003	Europe - West	BE
01_AE	EU248567	2003	Europe - West	BE
01_AE	JX300371	2006	Europe - West	BE
01_AE	JX300606	2006	Europe - West	BE
01_AE	JX300287	2007	Europe - West	BE
01_AE	JX300294	2007	Europe - West	BE
01_AE	JX300657	2007	Europe - West	BE
01_AE	MN486023	2017	Europe - West	BE
01_AE	MN486035	2017	Europe - West	BE
01_AE	JF769840	1996	Europe - West	CH
01_AE	KX691969	1996	Europe - West	CH
01_AE	GQ848140	1997	Europe - West	CH
01_AE	GQ131600	1999	Europe - West	CH
01_AE	JF769833	1999	Europe - West	CH
01_AE	JF769846	2000	Europe - West	CH
01_AE	JF769779	2002	Europe - West	CH
01_AE	JF769780	2002	Europe - West	CH
01_AE	JF769781	2002	Europe - West	CH
01_AE	JF769850	2002	Europe - West	CH
01_AE	GQ131613	2003	Europe - West	CH
01_AE	JF769786	2003	Europe - West	CH
01_AE	JF769787	2003	Europe - West	CH
01_AE	JF769802	2003	Europe - West	CH
01_AE	JF769799	2005	Europe - West	CH
01_AE	JF769800	2005	Europe - West	CH
01_AE	JF769847	2005	Europe - West	CH
01_AE	JF769812	2006	Europe - West	CH
01_AE	JF769814	2006	Europe - West	CH
01_AE	JF769815	2006	Europe - West	CH
01_AE	JF769820	2007	Europe - West	CH
01_AE	JF769844	2008	Europe - West	CH
01_AE	KY213829	2009	Europe - West	CH
01_AE	AF347337	1998	Europe - West	DE
01_AE	AF347410	1998	Europe - West	DE
01_AE	AF347476	1999	Europe - West	DE
01_AE	MH072594	2001	Europe - West	DE
01_AE	MH074442	2001	Europe - West	DE
01_AE	MH072169	2002	Europe - West	DE
01_AE	MH072346	2002	Europe - West	DE
01_AE	MH072389	2002	Europe - West	DE
01_AE	DQ878344	2003	Europe - West	DE
01_AE	GQ400701	2003	Europe - West	DE
01_AE	GQ400733	2003	Europe - West	DE
01_AE	GQ400739	2003	Europe - West	DE
01_AE	GQ400762	2003	Europe - West	DE
01_AE	GQ400927	2003	Europe - West	DE
01_AE	GQ400983	2003	Europe - West	DE
01_AE	KJ769854	2003	Europe - West	DE
01_AE	KX465448	2003	Europe - West	DE
01_AE	MH470586	2003	Europe - West	DE
01_AE	GQ400613	2004	Europe - West	DE
01_AE	GQ400647	2004	Europe - West	DE
01_AE	KJ769948	2004	Europe - West	DE
01_AE	MH072568	2004	Europe - West	DE
01_AE	KJ770085	2005	Europe - West	DE
01_AE	KJ770148	2005	Europe - West	DE
01_AE	MH072388	2005	Europe - West	DE
01_AE	MH072615	2005	Europe - West	DE
01_AE	MH072803	2005	Europe - West	DE
01_AE	MH072821	2005	Europe - West	DE
01_AE	MH072825	2005	Europe - West	DE
01_AE	JX299579	2006	Europe - West	DE
01_AE	JX300829	2006	Europe - West	DE
01_AE	KJ770231	2006	Europe - West	DE
01_AE	MH072877	2006	Europe - West	DE
01_AE	MH074269	2006	Europe - West	DE
01_AE	JX300556	2007	Europe - West	DE
01_AE	JX300907	2007	Europe - West	DE
01_AE	KJ770397	2007	Europe - West	DE
01_AE	MH072913	2007	Europe - West	DE
01_AE	MH072972	2007	Europe - West	DE
01_AE	MH073752	2007	Europe - West	DE
01_AE	MH074297	2007	Europe - West	DE
01_AE	MH074303	2007	Europe - West	DE
01_AE	KJ770666	2008	Europe - West	DE
01_AE	KJ770680	2008	Europe - West	DE
01_AE	KJ770703	2008	Europe - West	DE
01_AE	KJ770755	2008	Europe - West	DE
01_AE	KJ770807	2008	Europe - West	DE
01_AE	KJ770888	2008	Europe - West	DE
01_AE	MH072758	2008	Europe - West	DE
01_AE	MH072875	2008	Europe - West	DE
01_AE	MH073091	2008	Europe - West	DE
01_AE	MH073102	2008	Europe - West	DE
01_AE	MH074316	2008	Europe - West	DE
01_AE	MH074330	2008	Europe - West	DE
01_AE	MH074339	2008	Europe - West	DE
01_AE	MH074368	2008	Europe - West	DE
01_AE	MH471028	2008	Europe - West	DE
01_AE	MH471058	2008	Europe - West	DE
01_AE	KJ771107	2009	Europe - West	DE
01_AE	KJ771136	2009	Europe - West	DE
01_AE	KY496497	2009	Europe - West	DE
01_AE	KY496507	2009	Europe - West	DE
01_AE	MH072063	2009	Europe - West	DE
01_AE	MH072066	2009	Europe - West	DE
01_AE	MH073190	2009	Europe - West	DE
01_AE	MH073246	2009	Europe - West	DE
01_AE	MH074399	2009	Europe - West	DE
01_AE	MH074424	2009	Europe - West	DE
01_AE	MH074427	2009	Europe - West	DE
01_AE	MH471133	2009	Europe - West	DE
01_AE	KJ771249	2010	Europe - West	DE
01_AE	KJ771400	2010	Europe - West	DE
01_AE	KY496510	2010	Europe - West	DE
01_AE	MH072366	2010	Europe - West	DE
01_AE	MH073262	2010	Europe - West	DE
01_AE	MH073307	2010	Europe - West	DE
01_AE	MH074439	2010	Europe - West	DE
01_AE	MH074449	2010	Europe - West	DE
01_AE	MH471213	2010	Europe - West	DE
01_AE	MH471321	2010	Europe - West	DE
01_AE	KJ771625	2011	Europe - West	DE
01_AE	MH072131	2011	Europe - West	DE
01_AE	MH072493	2011	Europe - West	DE
01_AE	MH073409	2011	Europe - West	DE
01_AE	MH074458	2011	Europe - West	DE
01_AE	MH074463	2011	Europe - West	DE
01_AE	MH074480	2011	Europe - West	DE
01_AE	MH471371	2011	Europe - West	DE
01_AE	KJ771773	2012	Europe - West	DE
01_AE	MH073192	2012	Europe - West	DE
01_AE	MH073493	2012	Europe - West	DE
01_AE	MH074502	2012	Europe - West	DE
01_AE	MH074522	2012	Europe - West	DE
01_AE	MH074537	2012	Europe - West	DE
01_AE	MH074538	2012	Europe - West	DE
01_AE	MH471456	2012	Europe - West	DE
01_AE	MH471556	2012	Europe - West	DE
01_AE	MH471574	2012	Europe - West	DE
01_AE	MH073522	2013	Europe - West	DE
01_AE	MH073525	2013	Europe - West	DE
01_AE	MH073530	2013	Europe - West	DE
01_AE	MH073713	2013	Europe - West	DE
01_AE	MH074550	2013	Europe - West	DE
01_AE	MH074577	2013	Europe - West	DE
01_AE	MH074579	2013	Europe - West	DE
01_AE	MH471677	2013	Europe - West	DE
01_AE	MH471691	2013	Europe - West	DE
01_AE	MH471719	2013	Europe - West	DE
01_AE	MH471741	2013	Europe - West	DE
01_AE	MH471782	2013	Europe - West	DE
01_AE	MH471789	2013	Europe - West	DE
01_AE	MH471799	2013	Europe - West	DE
01_AE	MH471862	2013	Europe - West	DE
01_AE	MH073207	2014	Europe - West	DE
01_AE	MH073318	2014	Europe - West	DE
01_AE	MH073585	2014	Europe - West	DE
01_AE	MH073588	2014	Europe - West	DE
01_AE	MH074643	2014	Europe - West	DE
01_AE	MH074645	2014	Europe - West	DE
01_AE	MH471947	2014	Europe - West	DE
01_AE	MH471980	2014	Europe - West	DE
01_AE	MH472004	2014	Europe - West	DE
01_AE	MH472032	2014	Europe - West	DE
01_AE	MH472048	2014	Europe - West	DE
01_AE	MH472079	2014	Europe - West	DE
01_AE	MH072500	2015	Europe - West	DE
01_AE	MH072587	2015	Europe - West	DE
01_AE	MH073396	2015	Europe - West	DE
01_AE	MH074687	2015	Europe - West	DE
01_AE	MH472134	2015	Europe - West	DE
01_AE	MH472187	2015	Europe - West	DE
01_AE	MH472202	2015	Europe - West	DE
01_AE	MH472210	2015	Europe - West	DE
01_AE	MH472212	2015	Europe - West	DE
01_AE	MH472267	2015	Europe - West	DE
01_AE	MH472275	2015	Europe - West	DE
01_AE	MK064376	2015	Europe - West	DE
01_AE	MH074721	2016	Europe - West	DE
01_AE	MH074737	2016	Europe - West	DE
01_AE	MH472295	2016	Europe - West	DE
01_AE	MH472350	2016	Europe - West	DE
01_AE	MH472352	2016	Europe - West	DE
01_AE	MH472373	2016	Europe - West	DE
01_AE	MH472389	2016	Europe - West	DE
01_AE	MH472411	2016	Europe - West	DE
01_AE	MH472467	2016	Europe - West	DE
01_AE	MK064458	2016	Europe - West	DE
01_AE	MH472413	2017	Europe - West	DE
01_AE	MH472483	2017	Europe - West	DE
01_AE	MH472492	2017	Europe - West	DE
01_AE	AM933273	1996	Europe - West	DK
01_AE	AJ419445	2000	Europe - West	DK
01_AE	AJ419459	2000	Europe - West	DK
01_AE	AJ419493	2000	Europe - West	DK
01_AE	AJ419514	2000	Europe - West	DK
01_AE	DQ877815	2003	Europe - West	DK
01_AE	GQ398840	2003	Europe - West	DK
01_AE	GQ398856	2003	Europe - West	DK
01_AE	GQ399054	2003	Europe - West	DK
01_AE	GQ399214	2003	Europe - West	DK
01_AE	GQ400521	2003	Europe - West	DK
01_AE	GQ399171	2004	Europe - West	DK
01_AE	GQ399264	2004	Europe - West	DK
01_AE	GQ399352	2004	Europe - West	DK
01_AE	GQ400023	2004	Europe - West	DK
01_AE	GQ400082	2004	Europe - West	DK
01_AE	GQ400205	2004	Europe - West	DK
01_AE	JX299691	2006	Europe - West	DK
01_AE	JX299867	2006	Europe - West	DK
01_AE	JX300122	2006	Europe - West	DK
01_AE	JX300151	2006	Europe - West	DK
01_AE	JX300351	2006	Europe - West	DK
01_AE	JX300364	2006	Europe - West	DK
01_AE	JX300387	2006	Europe - West	DK
01_AE	JX301126	2006	Europe - West	DK
01_AE	JX299557	2007	Europe - West	DK
01_AE	JX300124	2007	Europe - West	DK
01_AE	JX300407	2007	Europe - West	DK
01_AE	JX300442	2007	Europe - West	DK
01_AE	JX300503	2007	Europe - West	DK
01_AE	JX301056	2007	Europe - West	DK
01_AE	EU255514	2007	Europe - West	ES
01_AE	GQ241014	2007	Europe - West	ES
01_AE	JF929016	2007	Europe - West	ES
01_AE	KC340385	2007	Europe - West	ES
01_AE	GU326188	2009	Europe - West	ES
01_AE	MF403344	2012	Europe - West	ES
01_AE	MF403431	2012	Europe - West	ES
01_AE	MT085814	2016	Europe - West	ES
01_AE	GQ399134	2003	Europe - West	FI
01_AE	GQ399388	2003	Europe - West	FI
01_AE	GQ399429	2003	Europe - West	FI
01_AE	GQ400404	2003	Europe - West	FI
01_AE	GQ399384	2004	Europe - West	FI
01_AE	GQ399452	2004	Europe - West	FI
01_AE	GQ398890	2005	Europe - West	FI
01_AE	GQ398937	2005	Europe - West	FI
01_AE	GQ399217	2005	Europe - West	FI
01_AE	GQ399438	2005	Europe - West	FI
01_AE	GQ399864	2005	Europe - West	FI
01_AE	JX299604	2006	Europe - West	FI
01_AE	JX299807	2006	Europe - West	FI
01_AE	JX299996	2006	Europe - West	FI
01_AE	JX299569	2007	Europe - West	FI
01_AE	JX299729	2007	Europe - West	FI
01_AE	JX300359	2007	Europe - West	FI
01_AE	AJ287043	1995	Europe - West	FR
01_AE	AY237815	1996	Europe - West	FR
01_AE	AJ270558	1997	Europe - West	FR
01_AE	AJ287053	1997	Europe - West	FR
01_AE	AJ577745	2000	Europe - West	FR
01_AE	AJ577857	2000	Europe - West	FR
01_AE	AJ577989	2000	Europe - West	FR
01_AE	AJ577746	2001	Europe - West	FR
01_AE	AJ577975	2001	Europe - West	FR
01_AE	AJ577978	2001	Europe - West	FR
01_AE	AJ577990	2001	Europe - West	FR
01_AE	AJ577992	2001	Europe - West	FR
01_AE	AJ577926	2002	Europe - West	FR
01_AE	DQ877944	2003	Europe - West	FR
01_AE	HQ718381	2006	Europe - West	FR
01_AE	KU142855	2005	Europe - West	GB
01_AE	JQ361675	2007	Europe - West	GB
01_AE	KP873161	2010	Europe - West	GB
01_AE	KP873163	2012	Europe - West	GB
01_AE	KX759469	2012	Europe - West	GB
01_AE	MF109358	2013	Europe - West	GB
01_AE	MF109471	2013	Europe - West	GB
01_AE	MF109678	2013	Europe - West	GB
01_AE	MF109699	2013	Europe - West	GB
01_AE	MH663728	2013	Europe - West	GB
01_AE	MH663732	2013	Europe - West	GB
01_AE	MF109407	2014	Europe - West	GB
01_AE	MF109618	2014	Europe - West	GB
01_AE	MF109621	2014	Europe - West	GB
01_AE	MH663771	2014	Europe - West	GB
01_AE	KY084400	1999	Europe - West	IS
01_AE	KY084401	2003	Europe - West	IS
01_AE	KY084402	2009	Europe - West	IS
01_AE	AY352445	2000	Europe - West	IT
01_AE	AY359515	2000	Europe - West	IT
01_AE	AY366537	2000	Europe - West	IT
01_AE	AY368986	2000	Europe - West	IT
01_AE	AY368987	2000	Europe - West	IT
01_AE	FJ209051	2004	Europe - West	IT
01_AE	FJ209052	2006	Europe - West	IT
01_AE	FJ209053	2006	Europe - West	IT
01_AE	MT787768	2007	Europe - West	IT
01_AE	GU969548	2008	Europe - West	IT
01_AE	MT788194	2009	Europe - West	IT
01_AE	MN133160	2010	Europe - West	IT
01_AE	MN133198	2010	Europe - West	IT
01_AE	MN133217	2010	Europe - West	IT
01_AE	MT788245	2011	Europe - West	IT
01_AE	MT788300	2012	Europe - West	IT
01_AE	MN133144	2013	Europe - West	IT
01_AE	MT787993	2013	Europe - West	IT
01_AE	MT788086	2016	Europe - West	IT
01_AE	MT788129	2016	Europe - West	IT
01_AE	MT788226	2017	Europe - West	IT
01_AE	GQ399510	2003	Europe - West	NO
01_AE	GQ399571	2003	Europe - West	NO
01_AE	GQ399727	2003	Europe - West	NO
01_AE	GQ399736	2003	Europe - West	NO
01_AE	GQ398868	2005	Europe - West	NO
01_AE	GQ399064	2005	Europe - West	NO
01_AE	JX300666	2006	Europe - West	NO
01_AE	JX301094	2006	Europe - West	NO
01_AE	AY165194	1998	Europe - West	SE
01_AE	AY165218	1999	Europe - West	SE
01_AE	AY165184	2000	Europe - West	SE
01_AE	AY165239	2000	Europe - West	SE
01_AE	AY165248	2000	Europe - West	SE
01_AE	AY165258	2001	Europe - West	SE
01_AE	AY165265	2001	Europe - West	SE
01_AE	AY165276	2001	Europe - West	SE
01_AE	AY165279	2001	Europe - West	SE
01_AE	GQ399648	2003	Europe - West	SE
01_AE	GQ400345	2003	Europe - West	SE
01_AE	GQ400580	2003	Europe - West	SE
01_AE	GQ400709	2003	Europe - West	SE
01_AE	GQ400828	2003	Europe - West	SE
01_AE	GQ400830	2003	Europe - West	SE
01_AE	GQ400984	2003	Europe - West	SE
01_AE	JQ698702	2003	Europe - West	SE
01_AE	JQ698743	2003	Europe - West	SE
01_AE	JQ698779	2003	Europe - West	SE
01_AE	GQ399478	2004	Europe - West	SE
01_AE	GQ400559	2004	Europe - West	SE
01_AE	GQ400631	2004	Europe - West	SE
01_AE	GQ400649	2004	Europe - West	SE
01_AE	GQ400667	2004	Europe - West	SE
01_AE	GQ400749	2004	Europe - West	SE
01_AE	GQ400792	2004	Europe - West	SE
01_AE	GQ400817	2004	Europe - West	SE
01_AE	GQ400856	2004	Europe - West	SE
01_AE	GQ400891	2004	Europe - West	SE
01_AE	GQ400953	2004	Europe - West	SE
01_AE	GQ400976	2004	Europe - West	SE
01_AE	GQ400979	2004	Europe - West	SE
01_AE	JQ698774	2004	Europe - West	SE
01_AE	JQ698787	2004	Europe - West	SE
01_AE	GQ400552	2005	Europe - West	SE
01_AE	GQ400632	2005	Europe - West	SE
01_AE	GQ400669	2005	Europe - West	SE
01_AE	GQ400786	2005	Europe - West	SE
01_AE	GQ400833	2005	Europe - West	SE
01_AE	GQ400852	2005	Europe - West	SE
01_AE	GQ400855	2005	Europe - West	SE
01_AE	GQ400920	2005	Europe - West	SE
01_AE	JQ698752	2005	Europe - West	SE
01_AE	JQ698821	2005	Europe - West	SE
01_AE	GU324873	2006	Europe - West	SE
01_AE	GU324877	2006	Europe - West	SE
01_AE	JQ698668	2006	Europe - West	SE
01_AE	JQ698673	2006	Europe - West	SE
01_AE	JQ698744	2006	Europe - West	SE
01_AE	JX299618	2006	Europe - West	SE
01_AE	JX299761	2006	Europe - West	SE
01_AE	JX299927	2006	Europe - West	SE
01_AE	JX299955	2006	Europe - West	SE
01_AE	JX300196	2006	Europe - West	SE
01_AE	JX300251	2006	Europe - West	SE
01_AE	JX300264	2006	Europe - West	SE
01_AE	JX300323	2006	Europe - West	SE
01_AE	JX300411	2006	Europe - West	SE
01_AE	JX300592	2006	Europe - West	SE
01_AE	JX300913	2006	Europe - West	SE
01_AE	JX300992	2006	Europe - West	SE
01_AE	JX301004	2006	Europe - West	SE
01_AE	JQ698709	2007	Europe - West	SE
01_AE	JQ698712	2007	Europe - West	SE
01_AE	JQ698735	2007	Europe - West	SE
01_AE	JQ698753	2007	Europe - West	SE
01_AE	JQ698856	2007	Europe - West	SE
01_AE	JX299831	2007	Europe - West	SE
01_AE	JX299918	2007	Europe - West	SE
01_AE	JX299929	2007	Europe - West	SE
01_AE	JX299959	2007	Europe - West	SE
01_AE	JX299972	2007	Europe - West	SE
01_AE	JX300116	2007	Europe - West	SE
01_AE	JX300117	2007	Europe - West	SE
01_AE	JX300146	2007	Europe - West	SE
01_AE	JX300154	2007	Europe - West	SE
01_AE	JX300554	2007	Europe - West	SE
01_AE	JX300586	2007	Europe - West	SE
01_AE	JX300653	2007	Europe - West	SE
01_AE	JX300656	2007	Europe - West	SE
01_AE	JX300685	2007	Europe - West	SE
01_AE	JX300692	2007	Europe - West	SE
01_AE	JX300696	2007	Europe - West	SE
01_AE	JX300856	2007	Europe - West	SE
01_AE	JX300927	2007	Europe - West	SE
01_AE	JX300971	2007	Europe - West	SE
01_AE	JQ698765	2008	Europe - West	SE
01_AE	JQ698780	2008	Europe - West	SE
01_AE	JQ698782	2008	Europe - West	SE
01_AE	JQ698806	2008	Europe - West	SE
01_AE	JQ698818	2008	Europe - West	SE
01_AE	JQ698866	2008	Europe - West	SE
01_AE	JQ698678	2009	Europe - West	SE
01_AE	JQ698740	2009	Europe - West	SE
01_AE	JQ698826	2009	Europe - West	SE
01_AE	JQ698836	2009	Europe - West	SE
01_AE	JQ698847	2009	Europe - West	SE
01_AE	JQ698861	2009	Europe - West	SE
01_AE	JQ698868	2009	Europe - West	SE
01_AE	MF373147	2009	Europe - West	SE
01_AE	JQ698706	2010	Europe - West	SE
01_AE	JQ698736	2010	Europe - West	SE
01_AE	KP411840	2011	Europe - West	SE
01_AE	KP411841	2011	Europe - West	SE
01_AE	KP411842	2011	Europe - West	SE
01_AE	KY386693	2011	Europe - West	SE
01_AE	KY386742	2011	Europe - West	SE
01_AE	KY386803	2011	Europe - West	SE
01_AE	MF373160	2011	Europe - West	SE
01_AE	KY386796	2012	Europe - West	SE
01_AE	MF373172	2012	Europe - West	SE
01_AE	MF373173	2012	Europe - West	SE
01_AE	EU345862	1999	Europe – East and Central Asia	RU
01_AE	KR233391	2008	Europe – East and Central Asia	RU
01_AE	MW039165	2008	Europe – East and Central Asia	RU
01_AE	JX141197	2011	Europe – East and Central Asia	RU
01_AE	MH666441	2012	Europe – East and Central Asia	RU
01_AE	KX147554	2015	Europe – East and Central Asia	RU
01_AE	MG986189	2015	Europe – East and Central Asia	RU
01_AE	MG969352	2016	Europe – East and Central Asia	RU
01_AE	MT085809	2017	Latin America and the Caribbean	BO
01_AE	KT741296	2007	Latin America and the Caribbean	BR
01_AE	MT741195	2014	Latin America and the Caribbean	GP
01_AE	MT741190	1995	Latin America and the Caribbean	MQ
01_AE	MT741196	2017	Latin America and the Caribbean	MQ
01_AE	MT741197	2018	Latin America and the Caribbean	MQ
01_AE	GQ477441	2007	North Africa and Middle East	AF
01_AE	AB703616	2010	North Africa and Middle East	IR
01_AE	KX641070	2016	North Africa and Middle East	IR
01_AE	KX641071	2016	North Africa and Middle East	IR
01_AE	KX155623	2014	North Africa and Middle East	KW
01_AE	KX155591	2015	North Africa and Middle East	KW
01_AE	KX155593	2015	North Africa and Middle East	KW
01_AE	KX155594	2015	North Africa and Middle East	KW
01_AE	KX155595	2015	North Africa and Middle East	KW
01_AE	KX155597	2015	North Africa and Middle East	KW
01_AE	KX155600	2015	North Africa and Middle East	KW
01_AE	KX155604	2015	North Africa and Middle East	KW
01_AE	KX155607	2015	North Africa and Middle East	KW
01_AE	KX155608	2015	North Africa and Middle East	KW
01_AE	KX155610	2015	North Africa and Middle East	KW
01_AE	KX155625	2015	North Africa and Middle East	KW
01_AE	KX155627	2015	North Africa and Middle East	KW
01_AE	KX155628	2015	North Africa and Middle East	KW
01_AE	KX155631	2015	North Africa and Middle East	KW
01_AE	KX155632	2015	North Africa and Middle East	KW
01_AE	KX155636	2015	North Africa and Middle East	KW
01_AE	KX155637	2015	North Africa and Middle East	KW
01_AE	KX155638	2015	North Africa and Middle East	KW
01_AE	KX155639	2015	North Africa and Middle East	KW
01_AE	KX155643	2015	North Africa and Middle East	KW
01_AE	KX155617	2016	North Africa and Middle East	KW
01_AE	KX155619	2016	North Africa and Middle East	KW
01_AE	JN620508	2008	North Africa and Middle East	PK
01_AE	KP120991	2012	North Africa and Middle East	TR
01_AE	KP121147	2014	North Africa and Middle East	TR
01_AE	AY444803	1998	North America	US
01_AE	AY444805	1998	North America	US
01_AE	AY444806	1998	North America	US
01_AE	AY444804	2000	North America	US
01_AE	EU711442	2004	North America	US
01_AE	EU711473	2004	North America	US
01_AE	HM056622	2004	North America	US
01_AE	JX863920	2005	North America	US
01_AE	JX459999	2007	North America	US
01_AE	JX460014	2007	North America	US
01_AE	JX460019	2007	North America	US
01_AE	JX460025	2007	North America	US
01_AE	JX460029	2007	North America	US
01_AE	JX460031	2007	North America	US
01_AE	MG171050	2007	North America	US
01_AE	MG943896	2007	North America	US
01_AE	MG943938	2007	North America	US
01_AE	MG943942	2007	North America	US
01_AE	MG944048	2007	North America	US
01_AE	MG944054	2007	North America	US
01_AE	JX460048	2008	North America	US
01_AE	JX460084	2008	North America	US
01_AE	JX460085	2008	North America	US
01_AE	JX460151	2008	North America	US
01_AE	KJ769631	2008	North America	US
01_AE	KY190141	2008	North America	US
01_AE	KY579393	2008	North America	US
01_AE	KY579797	2008	North America	US
01_AE	MG941049	2008	North America	US
01_AE	MG941055	2008	North America	US
01_AE	MG941189	2008	North America	US
01_AE	MG941238	2008	North America	US
01_AE	MG941280	2008	North America	US
01_AE	MH353783	2008	North America	US
01_AE	JX460229	2009	North America	US
01_AE	JX460247	2009	North America	US
01_AE	JX460266	2009	North America	US
01_AE	JX460277	2009	North America	US
01_AE	JX460298	2009	North America	US
01_AE	JX460318	2009	North America	US
01_AE	JX460343	2009	North America	US
01_AE	JX460345	2009	North America	US
01_AE	JX460348	2009	North America	US
01_AE	JX460349	2009	North America	US
01_AE	JX460369	2009	North America	US
01_AE	JX460370	2009	North America	US
01_AE	KJ598505	2009	North America	US
01_AE	KJ723095	2009	North America	US
01_AE	KY579634	2009	North America	US
01_AE	MG941416	2009	North America	US
01_AE	MG941484	2009	North America	US
01_AE	MG941491	2009	North America	US
01_AE	MG941596	2009	North America	US
01_AE	MH353882	2009	North America	US
01_AE	JX460411	2010	North America	US
01_AE	JX460422	2010	North America	US
01_AE	JX460427	2010	North America	US
01_AE	JX460435	2010	North America	US
01_AE	JX460448	2010	North America	US
01_AE	JX460492	2010	North America	US
01_AE	JX460502	2010	North America	US
01_AE	JX460504	2010	North America	US
01_AE	JX460523	2010	North America	US
01_AE	JX460534	2010	North America	US
01_AE	JX460538	2010	North America	US
01_AE	JX460552	2010	North America	US
01_AE	JX460553	2010	North America	US
01_AE	JX460556	2010	North America	US
01_AE	KY036901	2010	North America	US
01_AE	KY036903	2010	North America	US
01_AE	MG941669	2010	North America	US
01_AE	MG941794	2010	North America	US
01_AE	MH354376	2010	North America	US
01_AE	MH354379	2010	North America	US
01_AE	JX460571	2011	North America	US
01_AE	JX460588	2011	North America	US
01_AE	JX460593	2011	North America	US
01_AE	JX460594	2011	North America	US
01_AE	JX460627	2011	North America	US
01_AE	JX460636	2011	North America	US
01_AE	JX460650	2011	North America	US
01_AE	JX460670	2011	North America	US
01_AE	JX460725	2011	North America	US
01_AE	JX460731	2011	North America	US
01_AE	JX460732	2011	North America	US
01_AE	JX460733	2011	North America	US
01_AE	JX460737	2011	North America	US
01_AE	JX460762	2011	North America	US
01_AE	JX460767	2011	North America	US
01_AE	KY579401	2011	North America	US
01_AE	KY579418	2011	North America	US
01_AE	KY579425	2011	North America	US
01_AE	KY579603	2011	North America	US
01_AE	KY579788	2011	North America	US
01_AE	MF456314	2011	North America	US
01_AE	MG941963	2011	North America	US
01_AE	MG942089	2011	North America	US
01_AE	MG942112	2011	North America	US
01_AE	MG942132	2011	North America	US
01_AE	MG942143	2011	North America	US
01_AE	MG942175	2011	North America	US
01_AE	MH354404	2011	North America	US
01_AE	MH354548	2011	North America	US
01_AE	KJ598556	2012	North America	US
01_AE	KJ598588	2012	North America	US
01_AE	KY036169	2012	North America	US
01_AE	KY036853	2012	North America	US
01_AE	KY579763	2012	North America	US
01_AE	MG942468	2012	North America	US
01_AE	MG942492	2012	North America	US
01_AE	MG942500	2012	North America	US
01_AE	MG942565	2012	North America	US
01_AE	MG942602	2012	North America	US
01_AE	KY579484	2013	North America	US
01_AE	KY579593	2013	North America	US
01_AE	MG942632	2013	North America	US
01_AE	MG942670	2013	North America	US
01_AE	MG942709	2013	North America	US
01_AE	MG942726	2013	North America	US
01_AE	MG942772	2013	North America	US
01_AE	MG942790	2013	North America	US
01_AE	MG942858	2013	North America	US
01_AE	KY579476	2014	North America	US
01_AE	KY579493	2014	North America	US
01_AE	KY579529	2014	North America	US
01_AE	MG800393	2014	North America	US
01_AE	MG800394	2014	North America	US
01_AE	MG800396	2014	North America	US
01_AE	MG942982	2014	North America	US
01_AE	MG943004	2014	North America	US
01_AE	MG943060	2014	North America	US
01_AE	MG943148	2014	North America	US
01_AE	MG943169	2014	North America	US
01_AE	MG943185	2014	North America	US
01_AE	MH354975	2014	North America	US
01_AE	MH355244	2014	North America	US
01_AE	MG943251	2015	North America	US
01_AE	MG943266	2015	North America	US
01_AE	MG943322	2015	North America	US
01_AE	MG943364	2015	North America	US
01_AE	MG943384	2015	North America	US
01_AE	MG943406	2015	North America	US
01_AE	MG943407	2015	North America	US
01_AE	MH355075	2015	North America	US
01_AE	MH355228	2015	North America	US
01_AE	MG943528	2016	North America	US
01_AE	MG943688	2016	North America	US
01_AE	MG943727	2016	North America	US
01_AE	MG943762	2016	North America	US
01_AE	MG943779	2016	North America	US
01_AE	MN971709	2017	North America	US
01_AE	MN971711	2017	North America	US
01_AE	MN971712	2017	North America	US
01_AE	MK922913	2018	North America	US
01_AE	MK922916	2018	North America	US
01_AE	MK922935	2018	North America	US
01_AE	MK922958	2018	North America	US
01_AE	KC238282	2000	Southeast Asia and Oceania	AU
01_AE	KC237954	2001	Southeast Asia and Oceania	AU
01_AE	KC238176	2001	Southeast Asia and Oceania	AU
01_AE	KC238201	2001	Southeast Asia and Oceania	AU
01_AE	KC238241	2001	Southeast Asia and Oceania	AU
01_AE	KC238246	2001	Southeast Asia and Oceania	AU
01_AE	KC238199	2002	Southeast Asia and Oceania	AU
01_AE	KC238205	2002	Southeast Asia and Oceania	AU
01_AE	KC238238	2002	Southeast Asia and Oceania	AU
01_AE	KC238013	2003	Southeast Asia and Oceania	AU
01_AE	KC238082	2004	Southeast Asia and Oceania	AU
01_AE	KC238120	2004	Southeast Asia and Oceania	AU
01_AE	KC238139	2004	Southeast Asia and Oceania	AU
01_AE	KC238209	2004	Southeast Asia and Oceania	AU
01_AE	KC238277	2004	Southeast Asia and Oceania	AU
01_AE	KC237891	2005	Southeast Asia and Oceania	AU
01_AE	KC238085	2005	Southeast Asia and Oceania	AU
01_AE	KC238227	2005	Southeast Asia and Oceania	AU
01_AE	KC237887	2006	Southeast Asia and Oceania	AU
01_AE	KC237905	2006	Southeast Asia and Oceania	AU
01_AE	KC238124	2006	Southeast Asia and Oceania	AU
01_AE	KC238292	2006	Southeast Asia and Oceania	AU
01_AE	KC237937	2007	Southeast Asia and Oceania	AU
01_AE	KC237940	2007	Southeast Asia and Oceania	AU
01_AE	KC238064	2007	Southeast Asia and Oceania	AU
01_AE	MK941100	2007	Southeast Asia and Oceania	AU
01_AE	MK941103	2007	Southeast Asia and Oceania	AU
01_AE	KC237968	2008	Southeast Asia and Oceania	AU
01_AE	KC237974	2008	Southeast Asia and Oceania	AU
01_AE	KC237980	2008	Southeast Asia and Oceania	AU
01_AE	KC237962	2009	Southeast Asia and Oceania	AU
01_AE	KC237990	2009	Southeast Asia and Oceania	AU
01_AE	KC238006	2009	Southeast Asia and Oceania	AU
01_AE	KC238032	2009	Southeast Asia and Oceania	AU
01_AE	KC238109	2009	Southeast Asia and Oceania	AU
01_AE	KC238231	2009	Southeast Asia and Oceania	AU
01_AE	MK941099	2009	Southeast Asia and Oceania	AU
01_AE	KC237999	2010	Southeast Asia and Oceania	AU
01_AE	KC238016	2010	Southeast Asia and Oceania	AU
01_AE	KC238057	2010	Southeast Asia and Oceania	AU
01_AE	KC238065	2010	Southeast Asia and Oceania	AU
01_AE	KC238305	2010	Southeast Asia and Oceania	AU
01_AE	MK941101	2011	Southeast Asia and Oceania	AU
01_AE	MK941082	2013	Southeast Asia and Oceania	AU
01_AE	MK941097	2013	Southeast Asia and Oceania	AU
01_AE	MK941102	2013	Southeast Asia and Oceania	AU
01_AE	MK941098	2014	Southeast Asia and Oceania	AU
01_AE	MK941065	2015	Southeast Asia and Oceania	AU
01_AE	MK941066	2015	Southeast Asia and Oceania	AU
01_AE	MK941070	2015	Southeast Asia and Oceania	AU
01_AE	MK941071	2015	Southeast Asia and Oceania	AU
01_AE	MK941073	2015	Southeast Asia and Oceania	AU
01_AE	MK941075	2015	Southeast Asia and Oceania	AU
01_AE	MK941083	2015	Southeast Asia and Oceania	AU
01_AE	MK941084	2015	Southeast Asia and Oceania	AU
01_AE	MK941087	2015	Southeast Asia and Oceania	AU
01_AE	MK941067	2016	Southeast Asia and Oceania	AU
01_AE	MK941069	2016	Southeast Asia and Oceania	AU
01_AE	MK941072	2016	Southeast Asia and Oceania	AU
01_AE	MK941076	2016	Southeast Asia and Oceania	AU
01_AE	MK941077	2016	Southeast Asia and Oceania	AU
01_AE	MK941078	2016	Southeast Asia and Oceania	AU
01_AE	MK941079	2016	Southeast Asia and Oceania	AU
01_AE	MK941080	2016	Southeast Asia and Oceania	AU
01_AE	MK941081	2016	Southeast Asia and Oceania	AU
01_AE	MK941091	2016	Southeast Asia and Oceania	AU
01_AE	MK941092	2016	Southeast Asia and Oceania	AU
01_AE	MK941093	2016	Southeast Asia and Oceania	AU
01_AE	MK941068	2017	Southeast Asia and Oceania	AU
01_AE	MK941074	2017	Southeast Asia and Oceania	AU
01_AE	MK941085	2017	Southeast Asia and Oceania	AU
01_AE	MK941086	2017	Southeast Asia and Oceania	AU
01_AE	MK941088	2017	Southeast Asia and Oceania	AU
01_AE	MK941089	2017	Southeast Asia and Oceania	AU
01_AE	MK941090	2017	Southeast Asia and Oceania	AU
01_AE	MK941094	2017	Southeast Asia and Oceania	AU
01_AE	MK941095	2017	Southeast Asia and Oceania	AU
01_AE	MK941096	2017	Southeast Asia and Oceania	AU
01_AE	KU050235	1991	Southeast Asia and Oceania	CN
01_AE	AB213669	1996	Southeast Asia and Oceania	CN
01_AE	AY008714	1997	Southeast Asia and Oceania	CN
01_AE	AY008718	1997	Southeast Asia and Oceania	CN
01_AE	KU050536	1997	Southeast Asia and Oceania	CN
01_AE	JN848849	1998	Southeast Asia and Oceania	CN
01_AE	KU050329	1998	Southeast Asia and Oceania	CN
01_AE	KU050228	1999	Southeast Asia and Oceania	CN
01_AE	MG787432	2001	Southeast Asia and Oceania	CN
01_AE	EF122518	2002	Southeast Asia and Oceania	CN
01_AE	EF122520	2002	Southeast Asia and Oceania	CN
01_AE	EF122521	2002	Southeast Asia and Oceania	CN
01_AE	EF122524	2002	Southeast Asia and Oceania	CN
01_AE	EF122592	2002	Southeast Asia and Oceania	CN
01_AE	JX112860	2002	Southeast Asia and Oceania	CN
01_AE	JX112861	2002	Southeast Asia and Oceania	CN
01_AE	JX112862	2002	Southeast Asia and Oceania	CN
01_AE	JX112863	2002	Southeast Asia and Oceania	CN
01_AE	JX112864	2002	Southeast Asia and Oceania	CN
01_AE	JX112865	2002	Southeast Asia and Oceania	CN
01_AE	JX112866	2002	Southeast Asia and Oceania	CN
01_AE	MT368303	2002	Southeast Asia and Oceania	CN
01_AE	MT368304	2002	Southeast Asia and Oceania	CN
01_AE	MT368305	2002	Southeast Asia and Oceania	CN
01_AE	MT368306	2002	Southeast Asia and Oceania	CN
01_AE	MT368307	2002	Southeast Asia and Oceania	CN
01_AE	EF122530	2003	Southeast Asia and Oceania	CN
01_AE	EF122532	2003	Southeast Asia and Oceania	CN
01_AE	KM395731	2003	Southeast Asia and Oceania	CN
01_AE	KM395732	2003	Southeast Asia and Oceania	CN
01_AE	KM395733	2003	Southeast Asia and Oceania	CN
01_AE	KM395734	2003	Southeast Asia and Oceania	CN
01_AE	KT893584	2003	Southeast Asia and Oceania	CN
01_AE	KT893585	2003	Southeast Asia and Oceania	CN
01_AE	KT893586	2003	Southeast Asia and Oceania	CN
01_AE	KT893587	2003	Southeast Asia and Oceania	CN
01_AE	KT893588	2003	Southeast Asia and Oceania	CN
01_AE	KT893589	2003	Southeast Asia and Oceania	CN
01_AE	KT893591	2003	Southeast Asia and Oceania	CN
01_AE	KT893592	2003	Southeast Asia and Oceania	CN
01_AE	KT893593	2003	Southeast Asia and Oceania	CN
01_AE	KT893594	2003	Southeast Asia and Oceania	CN
01_AE	KU050277	2003	Southeast Asia and Oceania	CN
01_AE	KU050278	2003	Southeast Asia and Oceania	CN
01_AE	KU050280	2003	Southeast Asia and Oceania	CN
01_AE	KU050283	2003	Southeast Asia and Oceania	CN
01_AE	KU050286	2003	Southeast Asia and Oceania	CN
01_AE	KU871408	2003	Southeast Asia and Oceania	CN
01_AE	KU871409	2003	Southeast Asia and Oceania	CN
01_AE	KU871410	2003	Southeast Asia and Oceania	CN
01_AE	MG787456	2003	Southeast Asia and Oceania	CN
01_AE	MG905777	2003	Southeast Asia and Oceania	CN
01_AE	MT368308	2003	Southeast Asia and Oceania	CN
01_AE	MT368309	2003	Southeast Asia and Oceania	CN
01_AE	EF122534	2004	Southeast Asia and Oceania	CN
01_AE	EF122535	2004	Southeast Asia and Oceania	CN
01_AE	EF122536	2004	Southeast Asia and Oceania	CN
01_AE	EF122537	2004	Southeast Asia and Oceania	CN
01_AE	EF122541	2004	Southeast Asia and Oceania	CN
01_AE	EF122542	2004	Southeast Asia and Oceania	CN
01_AE	EF122543	2004	Southeast Asia and Oceania	CN
01_AE	KJ614009	2004	Southeast Asia and Oceania	CN
01_AE	KM395735	2004	Southeast Asia and Oceania	CN
01_AE	KT893595	2004	Southeast Asia and Oceania	CN
01_AE	KT893596	2004	Southeast Asia and Oceania	CN
01_AE	KT893597	2004	Southeast Asia and Oceania	CN
01_AE	KT893598	2004	Southeast Asia and Oceania	CN
01_AE	KT893599	2004	Southeast Asia and Oceania	CN
01_AE	KT893600	2004	Southeast Asia and Oceania	CN
01_AE	KT893601	2004	Southeast Asia and Oceania	CN
01_AE	KT893602	2004	Southeast Asia and Oceania	CN
01_AE	KU050257	2004	Southeast Asia and Oceania	CN
01_AE	KU050259	2004	Southeast Asia and Oceania	CN
01_AE	KU050260	2004	Southeast Asia and Oceania	CN
01_AE	KU050263	2004	Southeast Asia and Oceania	CN
01_AE	KU050267	2004	Southeast Asia and Oceania	CN
01_AE	KU050271	2004	Southeast Asia and Oceania	CN
01_AE	KU050272	2004	Southeast Asia and Oceania	CN
01_AE	KU050274	2004	Southeast Asia and Oceania	CN
01_AE	KU050284	2004	Southeast Asia and Oceania	CN
01_AE	KU050349	2004	Southeast Asia and Oceania	CN
01_AE	KU871411	2004	Southeast Asia and Oceania	CN
01_AE	KU871412	2004	Southeast Asia and Oceania	CN
01_AE	KU871413	2004	Southeast Asia and Oceania	CN
01_AE	MG787451	2004	Southeast Asia and Oceania	CN
01_AE	MG787452	2004	Southeast Asia and Oceania	CN
01_AE	MG787455	2004	Southeast Asia and Oceania	CN
01_AE	MT368310	2004	Southeast Asia and Oceania	CN
01_AE	MT368311	2004	Southeast Asia and Oceania	CN
01_AE	MT368313	2004	Southeast Asia and Oceania	CN
01_AE	MT368315	2004	Southeast Asia and Oceania	CN
01_AE	DQ859178	2005	Southeast Asia and Oceania	CN
01_AE	DQ859179	2005	Southeast Asia and Oceania	CN
01_AE	EF036527	2005	Southeast Asia and Oceania	CN
01_AE	EF036528	2005	Southeast Asia and Oceania	CN
01_AE	EF036529	2005	Southeast Asia and Oceania	CN
01_AE	EF036530	2005	Southeast Asia and Oceania	CN
01_AE	EF036534	2005	Southeast Asia and Oceania	CN
01_AE	EF036535	2005	Southeast Asia and Oceania	CN
01_AE	EF199551	2005	Southeast Asia and Oceania	CN
01_AE	EF199552	2005	Southeast Asia and Oceania	CN
01_AE	EF199555	2005	Southeast Asia and Oceania	CN
01_AE	EF199557	2005	Southeast Asia and Oceania	CN
01_AE	EF199565	2005	Southeast Asia and Oceania	CN
01_AE	EF199566	2005	Southeast Asia and Oceania	CN
01_AE	EF199567	2005	Southeast Asia and Oceania	CN
01_AE	EF199568	2005	Southeast Asia and Oceania	CN
01_AE	EF199569	2005	Southeast Asia and Oceania	CN
01_AE	EF199570	2005	Southeast Asia and Oceania	CN
01_AE	EF199572	2005	Southeast Asia and Oceania	CN
01_AE	EF199575	2005	Southeast Asia and Oceania	CN
01_AE	EF199578	2005	Southeast Asia and Oceania	CN
01_AE	EF199579	2005	Southeast Asia and Oceania	CN
01_AE	EF199582	2005	Southeast Asia and Oceania	CN
01_AE	EF199583	2005	Southeast Asia and Oceania	CN
01_AE	EF199587	2005	Southeast Asia and Oceania	CN
01_AE	EF199588	2005	Southeast Asia and Oceania	CN
01_AE	EF199589	2005	Southeast Asia and Oceania	CN
01_AE	EF199590	2005	Southeast Asia and Oceania	CN
01_AE	EF199591	2005	Southeast Asia and Oceania	CN
01_AE	EF199592	2005	Southeast Asia and Oceania	CN
01_AE	EF199593	2005	Southeast Asia and Oceania	CN
01_AE	EF199602	2005	Southeast Asia and Oceania	CN
01_AE	EF199605	2005	Southeast Asia and Oceania	CN
01_AE	EF199612	2005	Southeast Asia and Oceania	CN
01_AE	EF199614	2005	Southeast Asia and Oceania	CN
01_AE	EF199616	2005	Southeast Asia and Oceania	CN
01_AE	EF199617	2005	Southeast Asia and Oceania	CN
01_AE	EF199620	2005	Southeast Asia and Oceania	CN
01_AE	EU518254	2005	Southeast Asia and Oceania	CN
01_AE	EU518256	2005	Southeast Asia and Oceania	CN
01_AE	EU518262	2005	Southeast Asia and Oceania	CN
01_AE	EU518273	2005	Southeast Asia and Oceania	CN
01_AE	EU518279	2005	Southeast Asia and Oceania	CN
01_AE	EU518282	2005	Southeast Asia and Oceania	CN
01_AE	EU518283	2005	Southeast Asia and Oceania	CN
01_AE	EU518284	2005	Southeast Asia and Oceania	CN
01_AE	EU518290	2005	Southeast Asia and Oceania	CN
01_AE	EU518293	2005	Southeast Asia and Oceania	CN
01_AE	FJ531405	2005	Southeast Asia and Oceania	CN
01_AE	FJ531406	2005	Southeast Asia and Oceania	CN
01_AE	FJ531407	2005	Southeast Asia and Oceania	CN
01_AE	GQ290704	2005	Southeast Asia and Oceania	CN
01_AE	GQ290706	2005	Southeast Asia and Oceania	CN
01_AE	GQ290707	2005	Southeast Asia and Oceania	CN
01_AE	GQ290709	2005	Southeast Asia and Oceania	CN
01_AE	GQ290710	2005	Southeast Asia and Oceania	CN
01_AE	GQ290718	2005	Southeast Asia and Oceania	CN
01_AE	GQ290719	2005	Southeast Asia and Oceania	CN
01_AE	GQ290720	2005	Southeast Asia and Oceania	CN
01_AE	GQ290721	2005	Southeast Asia and Oceania	CN
01_AE	GQ290722	2005	Southeast Asia and Oceania	CN
01_AE	GQ290723	2005	Southeast Asia and Oceania	CN
01_AE	GQ290724	2005	Southeast Asia and Oceania	CN
01_AE	GQ845124	2005	Southeast Asia and Oceania	CN
01_AE	GQ845125	2005	Southeast Asia and Oceania	CN
01_AE	GQ845126	2005	Southeast Asia and Oceania	CN
01_AE	GU564221	2005	Southeast Asia and Oceania	CN
01_AE	GU564222	2005	Southeast Asia and Oceania	CN
01_AE	GU564223	2005	Southeast Asia and Oceania	CN
01_AE	GU564224	2005	Southeast Asia and Oceania	CN
01_AE	GU564225	2005	Southeast Asia and Oceania	CN
01_AE	GU564227	2005	Southeast Asia and Oceania	CN
01_AE	GU564228	2005	Southeast Asia and Oceania	CN
01_AE	GU564229	2005	Southeast Asia and Oceania	CN
01_AE	JX070472	2005	Southeast Asia and Oceania	CN
01_AE	KJ401601	2005	Southeast Asia and Oceania	CN
01_AE	KJ401603	2005	Southeast Asia and Oceania	CN
01_AE	KJ401606	2005	Southeast Asia and Oceania	CN
01_AE	KJ401624	2005	Southeast Asia and Oceania	CN
01_AE	KJ614013	2005	Southeast Asia and Oceania	CN
01_AE	KJ614020	2005	Southeast Asia and Oceania	CN
01_AE	KJ614025	2005	Southeast Asia and Oceania	CN
01_AE	KJ614030	2005	Southeast Asia and Oceania	CN
01_AE	KJ614031	2005	Southeast Asia and Oceania	CN
01_AE	KJ614034	2005	Southeast Asia and Oceania	CN
01_AE	KJ614036	2005	Southeast Asia and Oceania	CN
01_AE	KJ614038	2005	Southeast Asia and Oceania	CN
01_AE	KJ614039	2005	Southeast Asia and Oceania	CN
01_AE	KJ614040	2005	Southeast Asia and Oceania	CN
01_AE	KJ614046	2005	Southeast Asia and Oceania	CN
01_AE	KJ614047	2005	Southeast Asia and Oceania	CN
01_AE	KJ614048	2005	Southeast Asia and Oceania	CN
01_AE	KJ614049	2005	Southeast Asia and Oceania	CN
01_AE	KJ614050	2005	Southeast Asia and Oceania	CN
01_AE	KJ614051	2005	Southeast Asia and Oceania	CN
01_AE	KJ614053	2005	Southeast Asia and Oceania	CN
01_AE	KJ614055	2005	Southeast Asia and Oceania	CN
01_AE	KJ614057	2005	Southeast Asia and Oceania	CN
01_AE	KJ614059	2005	Southeast Asia and Oceania	CN
01_AE	KM395736	2005	Southeast Asia and Oceania	CN
01_AE	KM395737	2005	Southeast Asia and Oceania	CN
01_AE	KM395738	2005	Southeast Asia and Oceania	CN
01_AE	KP178420	2005	Southeast Asia and Oceania	CN
01_AE	KP178426	2005	Southeast Asia and Oceania	CN
01_AE	KP178448	2005	Southeast Asia and Oceania	CN
01_AE	KP178449	2005	Southeast Asia and Oceania	CN
01_AE	KT378673	2005	Southeast Asia and Oceania	CN
01_AE	KT893603	2005	Southeast Asia and Oceania	CN
01_AE	KT893604	2005	Southeast Asia and Oceania	CN
01_AE	KT893605	2005	Southeast Asia and Oceania	CN
01_AE	KT893606	2005	Southeast Asia and Oceania	CN
01_AE	KT893607	2005	Southeast Asia and Oceania	CN
01_AE	KT893608	2005	Southeast Asia and Oceania	CN
01_AE	KT893609	2005	Southeast Asia and Oceania	CN
01_AE	KT893610	2005	Southeast Asia and Oceania	CN
01_AE	KT893611	2005	Southeast Asia and Oceania	CN
01_AE	KU050282	2005	Southeast Asia and Oceania	CN
01_AE	KU050546	2005	Southeast Asia and Oceania	CN
01_AE	KU050583	2005	Southeast Asia and Oceania	CN
01_AE	KU871414	2005	Southeast Asia and Oceania	CN
01_AE	KU871415	2005	Southeast Asia and Oceania	CN
01_AE	KU871416	2005	Southeast Asia and Oceania	CN
01_AE	KU871417	2005	Southeast Asia and Oceania	CN
01_AE	KU871418	2005	Southeast Asia and Oceania	CN
01_AE	KU871419	2005	Southeast Asia and Oceania	CN
01_AE	MT368314	2005	Southeast Asia and Oceania	CN
01_AE	MT368316	2005	Southeast Asia and Oceania	CN
01_AE	MT368318	2005	Southeast Asia and Oceania	CN
01_AE	AM886178	2006	Southeast Asia and Oceania	CN
01_AE	AM886179	2006	Southeast Asia and Oceania	CN
01_AE	AM886180	2006	Southeast Asia and Oceania	CN
01_AE	AM886184	2006	Southeast Asia and Oceania	CN
01_AE	AM886185	2006	Southeast Asia and Oceania	CN
01_AE	AM886186	2006	Southeast Asia and Oceania	CN
01_AE	AM886187	2006	Southeast Asia and Oceania	CN
01_AE	AM886188	2006	Southeast Asia and Oceania	CN
01_AE	AM886189	2006	Southeast Asia and Oceania	CN
01_AE	AM886190	2006	Southeast Asia and Oceania	CN
01_AE	AM886191	2006	Southeast Asia and Oceania	CN
01_AE	AM886192	2006	Southeast Asia and Oceania	CN
01_AE	AM886193	2006	Southeast Asia and Oceania	CN
01_AE	AM886194	2006	Southeast Asia and Oceania	CN
01_AE	AM886196	2006	Southeast Asia and Oceania	CN
01_AE	AM886197	2006	Southeast Asia and Oceania	CN
01_AE	AM886198	2006	Southeast Asia and Oceania	CN
01_AE	AM886201	2006	Southeast Asia and Oceania	CN
01_AE	AM886202	2006	Southeast Asia and Oceania	CN
01_AE	AM886203	2006	Southeast Asia and Oceania	CN
01_AE	AM886205	2006	Southeast Asia and Oceania	CN
01_AE	AM886210	2006	Southeast Asia and Oceania	CN
01_AE	AM886213	2006	Southeast Asia and Oceania	CN
01_AE	AM886214	2006	Southeast Asia and Oceania	CN
01_AE	AM886217	2006	Southeast Asia and Oceania	CN
01_AE	AM886218	2006	Southeast Asia and Oceania	CN
01_AE	AM886220	2006	Southeast Asia and Oceania	CN
01_AE	DQ859180	2006	Southeast Asia and Oceania	CN
01_AE	EF036531	2006	Southeast Asia and Oceania	CN
01_AE	EF036532	2006	Southeast Asia and Oceania	CN
01_AE	EF036533	2006	Southeast Asia and Oceania	CN
01_AE	EF036536	2006	Southeast Asia and Oceania	CN
01_AE	EF394230	2006	Southeast Asia and Oceania	CN
01_AE	FJ375097	2006	Southeast Asia and Oceania	CN
01_AE	FJ531408	2006	Southeast Asia and Oceania	CN
01_AE	FJ531409	2006	Southeast Asia and Oceania	CN
01_AE	FJ531411	2006	Southeast Asia and Oceania	CN
01_AE	FJ531412	2006	Southeast Asia and Oceania	CN
01_AE	FJ531413	2006	Southeast Asia and Oceania	CN
01_AE	FJ531414	2006	Southeast Asia and Oceania	CN
01_AE	FJ531415	2006	Southeast Asia and Oceania	CN
01_AE	FJ531416	2006	Southeast Asia and Oceania	CN
01_AE	FJ531417	2006	Southeast Asia and Oceania	CN
01_AE	FJ531418	2006	Southeast Asia and Oceania	CN
01_AE	FJ531419	2006	Southeast Asia and Oceania	CN
01_AE	FJ531420	2006	Southeast Asia and Oceania	CN
01_AE	FJ531421	2006	Southeast Asia and Oceania	CN
01_AE	FJ531422	2006	Southeast Asia and Oceania	CN
01_AE	FJ531447	2006	Southeast Asia and Oceania	CN
01_AE	FJ531449	2006	Southeast Asia and Oceania	CN
01_AE	GQ443552	2006	Southeast Asia and Oceania	CN
01_AE	GQ443554	2006	Southeast Asia and Oceania	CN
01_AE	GQ443561	2006	Southeast Asia and Oceania	CN
01_AE	GQ443562	2006	Southeast Asia and Oceania	CN
01_AE	GQ443563	2006	Southeast Asia and Oceania	CN
01_AE	GQ443567	2006	Southeast Asia and Oceania	CN
01_AE	GQ443574	2006	Southeast Asia and Oceania	CN
01_AE	GQ443575	2006	Southeast Asia and Oceania	CN
01_AE	GQ443579	2006	Southeast Asia and Oceania	CN
01_AE	GQ443580	2006	Southeast Asia and Oceania	CN
01_AE	GQ443581	2006	Southeast Asia and Oceania	CN
01_AE	GQ443583	2006	Southeast Asia and Oceania	CN
01_AE	GQ443584	2006	Southeast Asia and Oceania	CN
01_AE	GQ443586	2006	Southeast Asia and Oceania	CN
01_AE	GQ443587	2006	Southeast Asia and Oceania	CN
01_AE	GQ443588	2006	Southeast Asia and Oceania	CN
01_AE	GQ443589	2006	Southeast Asia and Oceania	CN
01_AE	GQ443592	2006	Southeast Asia and Oceania	CN
01_AE	GQ443597	2006	Southeast Asia and Oceania	CN
01_AE	GU564230	2006	Southeast Asia and Oceania	CN
01_AE	JX112857	2006	Southeast Asia and Oceania	CN
01_AE	JX112858	2006	Southeast Asia and Oceania	CN
01_AE	JX123757	2006	Southeast Asia and Oceania	CN
01_AE	JX123763	2006	Southeast Asia and Oceania	CN
01_AE	KF835119	2006	Southeast Asia and Oceania	CN
01_AE	KF835157	2006	Southeast Asia and Oceania	CN
01_AE	KF835213	2006	Southeast Asia and Oceania	CN
01_AE	KF835225	2006	Southeast Asia and Oceania	CN
01_AE	KJ401612	2006	Southeast Asia and Oceania	CN
01_AE	KJ401625	2006	Southeast Asia and Oceania	CN
01_AE	KJ614060	2006	Southeast Asia and Oceania	CN
01_AE	KJ614063	2006	Southeast Asia and Oceania	CN
01_AE	KJ614066	2006	Southeast Asia and Oceania	CN
01_AE	KJ614069	2006	Southeast Asia and Oceania	CN
01_AE	KJ614070	2006	Southeast Asia and Oceania	CN
01_AE	KJ614071	2006	Southeast Asia and Oceania	CN
01_AE	KJ614073	2006	Southeast Asia and Oceania	CN
01_AE	KJ614074	2006	Southeast Asia and Oceania	CN
01_AE	KJ614076	2006	Southeast Asia and Oceania	CN
01_AE	KJ614079	2006	Southeast Asia and Oceania	CN
01_AE	KJ614081	2006	Southeast Asia and Oceania	CN
01_AE	KJ614082	2006	Southeast Asia and Oceania	CN
01_AE	KJ614083	2006	Southeast Asia and Oceania	CN
01_AE	KJ614085	2006	Southeast Asia and Oceania	CN
01_AE	KJ614086	2006	Southeast Asia and Oceania	CN
01_AE	KJ614088	2006	Southeast Asia and Oceania	CN
01_AE	KM395739	2006	Southeast Asia and Oceania	CN
01_AE	KM395740	2006	Southeast Asia and Oceania	CN
01_AE	KM395741	2006	Southeast Asia and Oceania	CN
01_AE	KM395742	2006	Southeast Asia and Oceania	CN
01_AE	KM395743	2006	Southeast Asia and Oceania	CN
01_AE	KM395744	2006	Southeast Asia and Oceania	CN
01_AE	KM395745	2006	Southeast Asia and Oceania	CN
01_AE	KM395746	2006	Southeast Asia and Oceania	CN
01_AE	KM395747	2006	Southeast Asia and Oceania	CN
01_AE	KM395748	2006	Southeast Asia and Oceania	CN
01_AE	KM395749	2006	Southeast Asia and Oceania	CN
01_AE	KM395750	2006	Southeast Asia and Oceania	CN
01_AE	KP178429	2006	Southeast Asia and Oceania	CN
01_AE	KT378757	2006	Southeast Asia and Oceania	CN
01_AE	KT378796	2006	Southeast Asia and Oceania	CN
01_AE	KT378800	2006	Southeast Asia and Oceania	CN
01_AE	KT378805	2006	Southeast Asia and Oceania	CN
01_AE	KT378824	2006	Southeast Asia and Oceania	CN
01_AE	KT378827	2006	Southeast Asia and Oceania	CN
01_AE	KT378828	2006	Southeast Asia and Oceania	CN
01_AE	KT378851	2006	Southeast Asia and Oceania	CN
01_AE	KT378855	2006	Southeast Asia and Oceania	CN
01_AE	KT378877	2006	Southeast Asia and Oceania	CN
01_AE	KT378894	2006	Southeast Asia and Oceania	CN
01_AE	KT378913	2006	Southeast Asia and Oceania	CN
01_AE	KT379024	2006	Southeast Asia and Oceania	CN
01_AE	KT379049	2006	Southeast Asia and Oceania	CN
01_AE	KT379059	2006	Southeast Asia and Oceania	CN
01_AE	KT379266	2006	Southeast Asia and Oceania	CN
01_AE	KT379333	2006	Southeast Asia and Oceania	CN
01_AE	KT379391	2006	Southeast Asia and Oceania	CN
01_AE	KT379426	2006	Southeast Asia and Oceania	CN
01_AE	KT379820	2006	Southeast Asia and Oceania	CN
01_AE	KT379864	2006	Southeast Asia and Oceania	CN
01_AE	KT379866	2006	Southeast Asia and Oceania	CN
01_AE	KT893612	2006	Southeast Asia and Oceania	CN
01_AE	KT893613	2006	Southeast Asia and Oceania	CN
01_AE	KT893614	2006	Southeast Asia and Oceania	CN
01_AE	KT893615	2006	Southeast Asia and Oceania	CN
01_AE	KT893616	2006	Southeast Asia and Oceania	CN
01_AE	KU050258	2006	Southeast Asia and Oceania	CN
01_AE	KU050391	2006	Southeast Asia and Oceania	CN
01_AE	KU050428	2006	Southeast Asia and Oceania	CN
01_AE	KU050482	2006	Southeast Asia and Oceania	CN
01_AE	KU050493	2006	Southeast Asia and Oceania	CN
01_AE	KU871420	2006	Southeast Asia and Oceania	CN
01_AE	KU871421	2006	Southeast Asia and Oceania	CN
01_AE	KU871422	2006	Southeast Asia and Oceania	CN
01_AE	KU871423	2006	Southeast Asia and Oceania	CN
01_AE	KU871425	2006	Southeast Asia and Oceania	CN
01_AE	KU871426	2006	Southeast Asia and Oceania	CN
01_AE	MT368312	2006	Southeast Asia and Oceania	CN
01_AE	MT368317	2006	Southeast Asia and Oceania	CN
01_AE	MT368319	2006	Southeast Asia and Oceania	CN
01_AE	MT368320	2006	Southeast Asia and Oceania	CN
01_AE	MT368323	2006	Southeast Asia and Oceania	CN
01_AE	MT368326	2006	Southeast Asia and Oceania	CN
01_AE	EU921955	2007	Southeast Asia and Oceania	CN
01_AE	EU921956	2007	Southeast Asia and Oceania	CN
01_AE	EU921958	2007	Southeast Asia and Oceania	CN
01_AE	EU921960	2007	Southeast Asia and Oceania	CN
01_AE	EU921961	2007	Southeast Asia and Oceania	CN
01_AE	EU921962	2007	Southeast Asia and Oceania	CN
01_AE	EU921964	2007	Southeast Asia and Oceania	CN
01_AE	EU921979	2007	Southeast Asia and Oceania	CN
01_AE	EU921982	2007	Southeast Asia and Oceania	CN
01_AE	FJ441290	2007	Southeast Asia and Oceania	CN
01_AE	FJ531424	2007	Southeast Asia and Oceania	CN
01_AE	FJ531425	2007	Southeast Asia and Oceania	CN
01_AE	FJ531428	2007	Southeast Asia and Oceania	CN
01_AE	FJ531429	2007	Southeast Asia and Oceania	CN
01_AE	FJ531430	2007	Southeast Asia and Oceania	CN
01_AE	FJ531431	2007	Southeast Asia and Oceania	CN
01_AE	FJ531432	2007	Southeast Asia and Oceania	CN
01_AE	FJ531433	2007	Southeast Asia and Oceania	CN
01_AE	FJ531434	2007	Southeast Asia and Oceania	CN
01_AE	FJ531435	2007	Southeast Asia and Oceania	CN
01_AE	FJ531436	2007	Southeast Asia and Oceania	CN
01_AE	FJ531442	2007	Southeast Asia and Oceania	CN
01_AE	FJ531443	2007	Southeast Asia and Oceania	CN
01_AE	FJ531444	2007	Southeast Asia and Oceania	CN
01_AE	FJ531445	2007	Southeast Asia and Oceania	CN
01_AE	FJ531446	2007	Southeast Asia and Oceania	CN
01_AE	FJ531448	2007	Southeast Asia and Oceania	CN
01_AE	FJ531454	2007	Southeast Asia and Oceania	CN
01_AE	FJ531455	2007	Southeast Asia and Oceania	CN
01_AE	FJ531456	2007	Southeast Asia and Oceania	CN
01_AE	FJ531459	2007	Southeast Asia and Oceania	CN
01_AE	FJ531462	2007	Southeast Asia and Oceania	CN
01_AE	FM251948	2007	Southeast Asia and Oceania	CN
01_AE	FM251951	2007	Southeast Asia and Oceania	CN
01_AE	FM251952	2007	Southeast Asia and Oceania	CN
01_AE	FM251954	2007	Southeast Asia and Oceania	CN
01_AE	FM251956	2007	Southeast Asia and Oceania	CN
01_AE	FM251957	2007	Southeast Asia and Oceania	CN
01_AE	FM251958	2007	Southeast Asia and Oceania	CN
01_AE	FM251959	2007	Southeast Asia and Oceania	CN
01_AE	FM251960	2007	Southeast Asia and Oceania	CN
01_AE	FM251961	2007	Southeast Asia and Oceania	CN
01_AE	FM251962	2007	Southeast Asia and Oceania	CN
01_AE	FM251963	2007	Southeast Asia and Oceania	CN
01_AE	FM251964	2007	Southeast Asia and Oceania	CN
01_AE	FM251968	2007	Southeast Asia and Oceania	CN
01_AE	FM251969	2007	Southeast Asia and Oceania	CN
01_AE	FM251970	2007	Southeast Asia and Oceania	CN
01_AE	FM251973	2007	Southeast Asia and Oceania	CN
01_AE	FM251974	2007	Southeast Asia and Oceania	CN
01_AE	FM251976	2007	Southeast Asia and Oceania	CN
01_AE	FM251977	2007	Southeast Asia and Oceania	CN
01_AE	FM251978	2007	Southeast Asia and Oceania	CN
01_AE	FM251979	2007	Southeast Asia and Oceania	CN
01_AE	FM251980	2007	Southeast Asia and Oceania	CN
01_AE	FM251981	2007	Southeast Asia and Oceania	CN
01_AE	FM251982	2007	Southeast Asia and Oceania	CN
01_AE	FM251983	2007	Southeast Asia and Oceania	CN
01_AE	FM251984	2007	Southeast Asia and Oceania	CN
01_AE	FM251985	2007	Southeast Asia and Oceania	CN
01_AE	FM251986	2007	Southeast Asia and Oceania	CN
01_AE	FM251987	2007	Southeast Asia and Oceania	CN
01_AE	FM251988	2007	Southeast Asia and Oceania	CN
01_AE	FM251989	2007	Southeast Asia and Oceania	CN
01_AE	FM251990	2007	Southeast Asia and Oceania	CN
01_AE	FM251991	2007	Southeast Asia and Oceania	CN
01_AE	FM251992	2007	Southeast Asia and Oceania	CN
01_AE	FM251993	2007	Southeast Asia and Oceania	CN
01_AE	FM251994	2007	Southeast Asia and Oceania	CN
01_AE	FM251995	2007	Southeast Asia and Oceania	CN
01_AE	FM251996	2007	Southeast Asia and Oceania	CN
01_AE	FM251997	2007	Southeast Asia and Oceania	CN
01_AE	FM251998	2007	Southeast Asia and Oceania	CN
01_AE	FM251999	2007	Southeast Asia and Oceania	CN
01_AE	FM252000	2007	Southeast Asia and Oceania	CN
01_AE	FM252001	2007	Southeast Asia and Oceania	CN
01_AE	FM252002	2007	Southeast Asia and Oceania	CN
01_AE	FM252003	2007	Southeast Asia and Oceania	CN
01_AE	FM252004	2007	Southeast Asia and Oceania	CN
01_AE	FM252007	2007	Southeast Asia and Oceania	CN
01_AE	FM252008	2007	Southeast Asia and Oceania	CN
01_AE	FM252009	2007	Southeast Asia and Oceania	CN
01_AE	FM252010	2007	Southeast Asia and Oceania	CN
01_AE	FM252011	2007	Southeast Asia and Oceania	CN
01_AE	FM252012	2007	Southeast Asia and Oceania	CN
01_AE	FM252013	2007	Southeast Asia and Oceania	CN
01_AE	FM252014	2007	Southeast Asia and Oceania	CN
01_AE	FM252015	2007	Southeast Asia and Oceania	CN
01_AE	FM252016	2007	Southeast Asia and Oceania	CN
01_AE	FM252017	2007	Southeast Asia and Oceania	CN
01_AE	FM252018	2007	Southeast Asia and Oceania	CN
01_AE	FM252019	2007	Southeast Asia and Oceania	CN
01_AE	FM252020	2007	Southeast Asia and Oceania	CN
01_AE	FM252022	2007	Southeast Asia and Oceania	CN
01_AE	FM252023	2007	Southeast Asia and Oceania	CN
01_AE	FM252024	2007	Southeast Asia and Oceania	CN
01_AE	FM252025	2007	Southeast Asia and Oceania	CN
01_AE	FM252026	2007	Southeast Asia and Oceania	CN
01_AE	FM252027	2007	Southeast Asia and Oceania	CN
01_AE	FM252028	2007	Southeast Asia and Oceania	CN
01_AE	FM252029	2007	Southeast Asia and Oceania	CN
01_AE	FM252030	2007	Southeast Asia and Oceania	CN
01_AE	HQ009576	2007	Southeast Asia and Oceania	CN
01_AE	HQ009580	2007	Southeast Asia and Oceania	CN
01_AE	HQ009581	2007	Southeast Asia and Oceania	CN
01_AE	JF505552	2007	Southeast Asia and Oceania	CN
01_AE	JF505553	2007	Southeast Asia and Oceania	CN
01_AE	JF505554	2007	Southeast Asia and Oceania	CN
01_AE	JF505555	2007	Southeast Asia and Oceania	CN
01_AE	JF505556	2007	Southeast Asia and Oceania	CN
01_AE	JF505557	2007	Southeast Asia and Oceania	CN
01_AE	JF505558	2007	Southeast Asia and Oceania	CN
01_AE	JF505559	2007	Southeast Asia and Oceania	CN
01_AE	JF505560	2007	Southeast Asia and Oceania	CN
01_AE	JF505561	2007	Southeast Asia and Oceania	CN
01_AE	JF505562	2007	Southeast Asia and Oceania	CN
01_AE	JF505563	2007	Southeast Asia and Oceania	CN
01_AE	JF505564	2007	Southeast Asia and Oceania	CN
01_AE	JF505565	2007	Southeast Asia and Oceania	CN
01_AE	JF505566	2007	Southeast Asia and Oceania	CN
01_AE	JF505568	2007	Southeast Asia and Oceania	CN
01_AE	JF505569	2007	Southeast Asia and Oceania	CN
01_AE	JF505570	2007	Southeast Asia and Oceania	CN
01_AE	JF505572	2007	Southeast Asia and Oceania	CN
01_AE	JF505573	2007	Southeast Asia and Oceania	CN
01_AE	JF505574	2007	Southeast Asia and Oceania	CN
01_AE	JF505575	2007	Southeast Asia and Oceania	CN
01_AE	JF505577	2007	Southeast Asia and Oceania	CN
01_AE	JF505581	2007	Southeast Asia and Oceania	CN
01_AE	JF505584	2007	Southeast Asia and Oceania	CN
01_AE	JF505586	2007	Southeast Asia and Oceania	CN
01_AE	JF505591	2007	Southeast Asia and Oceania	CN
01_AE	JF505592	2007	Southeast Asia and Oceania	CN
01_AE	JF505593	2007	Southeast Asia and Oceania	CN
01_AE	JF505594	2007	Southeast Asia and Oceania	CN
01_AE	JF505611	2007	Southeast Asia and Oceania	CN
01_AE	JF505612	2007	Southeast Asia and Oceania	CN
01_AE	JF505613	2007	Southeast Asia and Oceania	CN
01_AE	JF505615	2007	Southeast Asia and Oceania	CN
01_AE	JF505619	2007	Southeast Asia and Oceania	CN
01_AE	JF906562	2007	Southeast Asia and Oceania	CN
01_AE	JF906577	2007	Southeast Asia and Oceania	CN
01_AE	JF906578	2007	Southeast Asia and Oceania	CN
01_AE	JF906591	2007	Southeast Asia and Oceania	CN
01_AE	JF906593	2007	Southeast Asia and Oceania	CN
01_AE	JF906597	2007	Southeast Asia and Oceania	CN
01_AE	JF906599	2007	Southeast Asia and Oceania	CN
01_AE	JF906600	2007	Southeast Asia and Oceania	CN
01_AE	JF906604	2007	Southeast Asia and Oceania	CN
01_AE	JF906606	2007	Southeast Asia and Oceania	CN
01_AE	JF906610	2007	Southeast Asia and Oceania	CN
01_AE	JF906611	2007	Southeast Asia and Oceania	CN
01_AE	JF906615	2007	Southeast Asia and Oceania	CN
01_AE	JF906619	2007	Southeast Asia and Oceania	CN
01_AE	JF906621	2007	Southeast Asia and Oceania	CN
01_AE	JF906623	2007	Southeast Asia and Oceania	CN
01_AE	JF906624	2007	Southeast Asia and Oceania	CN
01_AE	JF906634	2007	Southeast Asia and Oceania	CN
01_AE	JF906636	2007	Southeast Asia and Oceania	CN
01_AE	JF906639	2007	Southeast Asia and Oceania	CN
01_AE	JF906640	2007	Southeast Asia and Oceania	CN
01_AE	JF906641	2007	Southeast Asia and Oceania	CN
01_AE	JF906644	2007	Southeast Asia and Oceania	CN
01_AE	JF906646	2007	Southeast Asia and Oceania	CN
01_AE	JF906652	2007	Southeast Asia and Oceania	CN
01_AE	JF906660	2007	Southeast Asia and Oceania	CN
01_AE	JF906661	2007	Southeast Asia and Oceania	CN
01_AE	JF906663	2007	Southeast Asia and Oceania	CN
01_AE	JF906664	2007	Southeast Asia and Oceania	CN
01_AE	JF906667	2007	Southeast Asia and Oceania	CN
01_AE	JF906675	2007	Southeast Asia and Oceania	CN
01_AE	JF906684	2007	Southeast Asia and Oceania	CN
01_AE	JF906685	2007	Southeast Asia and Oceania	CN
01_AE	JF906686	2007	Southeast Asia and Oceania	CN
01_AE	JF906688	2007	Southeast Asia and Oceania	CN
01_AE	JF906691	2007	Southeast Asia and Oceania	CN
01_AE	JF906692	2007	Southeast Asia and Oceania	CN
01_AE	JF906693	2007	Southeast Asia and Oceania	CN
01_AE	JF906696	2007	Southeast Asia and Oceania	CN
01_AE	JQ901060	2007	Southeast Asia and Oceania	CN
01_AE	JQ901064	2007	Southeast Asia and Oceania	CN
01_AE	JQ901066	2007	Southeast Asia and Oceania	CN
01_AE	JQ901067	2007	Southeast Asia and Oceania	CN
01_AE	JX112809	2007	Southeast Asia and Oceania	CN
01_AE	JX112810	2007	Southeast Asia and Oceania	CN
01_AE	JX112811	2007	Southeast Asia and Oceania	CN
01_AE	JX112813	2007	Southeast Asia and Oceania	CN
01_AE	JX112814	2007	Southeast Asia and Oceania	CN
01_AE	JX112815	2007	Southeast Asia and Oceania	CN
01_AE	JX112816	2007	Southeast Asia and Oceania	CN
01_AE	JX112817	2007	Southeast Asia and Oceania	CN
01_AE	JX112818	2007	Southeast Asia and Oceania	CN
01_AE	JX112819	2007	Southeast Asia and Oceania	CN
01_AE	JX112820	2007	Southeast Asia and Oceania	CN
01_AE	JX112821	2007	Southeast Asia and Oceania	CN
01_AE	JX112822	2007	Southeast Asia and Oceania	CN
01_AE	JX112823	2007	Southeast Asia and Oceania	CN
01_AE	JX112824	2007	Southeast Asia and Oceania	CN
01_AE	JX112825	2007	Southeast Asia and Oceania	CN
01_AE	JX112826	2007	Southeast Asia and Oceania	CN
01_AE	JX112827	2007	Southeast Asia and Oceania	CN
01_AE	JX112828	2007	Southeast Asia and Oceania	CN
01_AE	JX112829	2007	Southeast Asia and Oceania	CN
01_AE	JX112830	2007	Southeast Asia and Oceania	CN
01_AE	JX112831	2007	Southeast Asia and Oceania	CN
01_AE	JX112832	2007	Southeast Asia and Oceania	CN
01_AE	JX112833	2007	Southeast Asia and Oceania	CN
01_AE	JX112834	2007	Southeast Asia and Oceania	CN
01_AE	JX112835	2007	Southeast Asia and Oceania	CN
01_AE	JX112836	2007	Southeast Asia and Oceania	CN
01_AE	JX112837	2007	Southeast Asia and Oceania	CN
01_AE	JX112838	2007	Southeast Asia and Oceania	CN
01_AE	JX112839	2007	Southeast Asia and Oceania	CN
01_AE	JX112840	2007	Southeast Asia and Oceania	CN
01_AE	JX112841	2007	Southeast Asia and Oceania	CN
01_AE	JX112842	2007	Southeast Asia and Oceania	CN
01_AE	JX112843	2007	Southeast Asia and Oceania	CN
01_AE	JX112844	2007	Southeast Asia and Oceania	CN
01_AE	JX112845	2007	Southeast Asia and Oceania	CN
01_AE	JX112850	2007	Southeast Asia and Oceania	CN
01_AE	JX112851	2007	Southeast Asia and Oceania	CN
01_AE	JX112852	2007	Southeast Asia and Oceania	CN
01_AE	JX112853	2007	Southeast Asia and Oceania	CN
01_AE	JX112854	2007	Southeast Asia and Oceania	CN
01_AE	JX112855	2007	Southeast Asia and Oceania	CN
01_AE	JX112856	2007	Southeast Asia and Oceania	CN
01_AE	JX112859	2007	Southeast Asia and Oceania	CN
01_AE	KC352074	2007	Southeast Asia and Oceania	CN
01_AE	KC352076	2007	Southeast Asia and Oceania	CN
01_AE	KC352077	2007	Southeast Asia and Oceania	CN
01_AE	KC352079	2007	Southeast Asia and Oceania	CN
01_AE	KC352085	2007	Southeast Asia and Oceania	CN
01_AE	KC352086	2007	Southeast Asia and Oceania	CN
01_AE	KC352087	2007	Southeast Asia and Oceania	CN
01_AE	KC352090	2007	Southeast Asia and Oceania	CN
01_AE	KC352091	2007	Southeast Asia and Oceania	CN
01_AE	KC352092	2007	Southeast Asia and Oceania	CN
01_AE	KC352095	2007	Southeast Asia and Oceania	CN
01_AE	KC352096	2007	Southeast Asia and Oceania	CN
01_AE	KC352105	2007	Southeast Asia and Oceania	CN
01_AE	KC352106	2007	Southeast Asia and Oceania	CN
01_AE	KC352108	2007	Southeast Asia and Oceania	CN
01_AE	KC352109	2007	Southeast Asia and Oceania	CN
01_AE	KC352113	2007	Southeast Asia and Oceania	CN
01_AE	KC352115	2007	Southeast Asia and Oceania	CN
01_AE	KC352117	2007	Southeast Asia and Oceania	CN
01_AE	KC352119	2007	Southeast Asia and Oceania	CN
01_AE	KC352120	2007	Southeast Asia and Oceania	CN
01_AE	KC352128	2007	Southeast Asia and Oceania	CN
01_AE	KC352129	2007	Southeast Asia and Oceania	CN
01_AE	KC352133	2007	Southeast Asia and Oceania	CN
01_AE	KC352134	2007	Southeast Asia and Oceania	CN
01_AE	KC352135	2007	Southeast Asia and Oceania	CN
01_AE	KC352137	2007	Southeast Asia and Oceania	CN
01_AE	KC352138	2007	Southeast Asia and Oceania	CN
01_AE	KC352140	2007	Southeast Asia and Oceania	CN
01_AE	KC352143	2007	Southeast Asia and Oceania	CN
01_AE	KC352144	2007	Southeast Asia and Oceania	CN
01_AE	KC352152	2007	Southeast Asia and Oceania	CN
01_AE	KC352156	2007	Southeast Asia and Oceania	CN
01_AE	KC352158	2007	Southeast Asia and Oceania	CN
01_AE	KC352161	2007	Southeast Asia and Oceania	CN
01_AE	KC352163	2007	Southeast Asia and Oceania	CN
01_AE	KC352167	2007	Southeast Asia and Oceania	CN
01_AE	KC352168	2007	Southeast Asia and Oceania	CN
01_AE	KC352169	2007	Southeast Asia and Oceania	CN
01_AE	KC352170	2007	Southeast Asia and Oceania	CN
01_AE	KC352172	2007	Southeast Asia and Oceania	CN
01_AE	KC352174	2007	Southeast Asia and Oceania	CN
01_AE	KC352175	2007	Southeast Asia and Oceania	CN
01_AE	KC352177	2007	Southeast Asia and Oceania	CN
01_AE	KC352178	2007	Southeast Asia and Oceania	CN
01_AE	KC352179	2007	Southeast Asia and Oceania	CN
01_AE	KC352182	2007	Southeast Asia and Oceania	CN
01_AE	KC352183	2007	Southeast Asia and Oceania	CN
01_AE	KC352185	2007	Southeast Asia and Oceania	CN
01_AE	KC352186	2007	Southeast Asia and Oceania	CN
01_AE	KC352194	2007	Southeast Asia and Oceania	CN
01_AE	KC352196	2007	Southeast Asia and Oceania	CN
01_AE	KC352197	2007	Southeast Asia and Oceania	CN
01_AE	KC352201	2007	Southeast Asia and Oceania	CN
01_AE	KC352207	2007	Southeast Asia and Oceania	CN
01_AE	KC352209	2007	Southeast Asia and Oceania	CN
01_AE	KC352214	2007	Southeast Asia and Oceania	CN
01_AE	KC352215	2007	Southeast Asia and Oceania	CN
01_AE	KC352216	2007	Southeast Asia and Oceania	CN
01_AE	KC352221	2007	Southeast Asia and Oceania	CN
01_AE	KC352222	2007	Southeast Asia and Oceania	CN
01_AE	KC352223	2007	Southeast Asia and Oceania	CN
01_AE	KC352224	2007	Southeast Asia and Oceania	CN
01_AE	KC352225	2007	Southeast Asia and Oceania	CN
01_AE	KC352227	2007	Southeast Asia and Oceania	CN
01_AE	KC352228	2007	Southeast Asia and Oceania	CN
01_AE	KC352229	2007	Southeast Asia and Oceania	CN
01_AE	KF835185	2007	Southeast Asia and Oceania	CN
01_AE	KF835192	2007	Southeast Asia and Oceania	CN
01_AE	KF835499	2007	Southeast Asia and Oceania	CN
01_AE	KF835502	2007	Southeast Asia and Oceania	CN
01_AE	KF835503	2007	Southeast Asia and Oceania	CN
01_AE	KF835504	2007	Southeast Asia and Oceania	CN
01_AE	KF835505	2007	Southeast Asia and Oceania	CN
01_AE	KF835513	2007	Southeast Asia and Oceania	CN
01_AE	KF835514	2007	Southeast Asia and Oceania	CN
01_AE	KF835516	2007	Southeast Asia and Oceania	CN
01_AE	KF835518	2007	Southeast Asia and Oceania	CN
01_AE	KF835519	2007	Southeast Asia and Oceania	CN
01_AE	KF835523	2007	Southeast Asia and Oceania	CN
01_AE	KF835527	2007	Southeast Asia and Oceania	CN
01_AE	KF835528	2007	Southeast Asia and Oceania	CN
01_AE	KF835533	2007	Southeast Asia and Oceania	CN
01_AE	KF835536	2007	Southeast Asia and Oceania	CN
01_AE	KF835538	2007	Southeast Asia and Oceania	CN
01_AE	KF835542	2007	Southeast Asia and Oceania	CN
01_AE	KF835543	2007	Southeast Asia and Oceania	CN
01_AE	KJ401641	2007	Southeast Asia and Oceania	CN
01_AE	KJ614091	2007	Southeast Asia and Oceania	CN
01_AE	KJ614093	2007	Southeast Asia and Oceania	CN
01_AE	KJ614097	2007	Southeast Asia and Oceania	CN
01_AE	KJ614099	2007	Southeast Asia and Oceania	CN
01_AE	KJ614110	2007	Southeast Asia and Oceania	CN
01_AE	KJ614111	2007	Southeast Asia and Oceania	CN
01_AE	KJ614113	2007	Southeast Asia and Oceania	CN
01_AE	KJ614114	2007	Southeast Asia and Oceania	CN
01_AE	KJ614119	2007	Southeast Asia and Oceania	CN
01_AE	KJ614120	2007	Southeast Asia and Oceania	CN
01_AE	KJ614122	2007	Southeast Asia and Oceania	CN
01_AE	KJ614124	2007	Southeast Asia and Oceania	CN
01_AE	KJ614125	2007	Southeast Asia and Oceania	CN
01_AE	KJ614130	2007	Southeast Asia and Oceania	CN
01_AE	KJ614132	2007	Southeast Asia and Oceania	CN
01_AE	KJ614137	2007	Southeast Asia and Oceania	CN
01_AE	KJ614140	2007	Southeast Asia and Oceania	CN
01_AE	KJ614141	2007	Southeast Asia and Oceania	CN
01_AE	KM217833	2007	Southeast Asia and Oceania	CN
01_AE	KM395751	2007	Southeast Asia and Oceania	CN
01_AE	KM395752	2007	Southeast Asia and Oceania	CN
01_AE	KM395753	2007	Southeast Asia and Oceania	CN
01_AE	KM395754	2007	Southeast Asia and Oceania	CN
01_AE	KP250654	2007	Southeast Asia and Oceania	CN
01_AE	KP250663	2007	Southeast Asia and Oceania	CN
01_AE	KP250672	2007	Southeast Asia and Oceania	CN
01_AE	KP250712	2007	Southeast Asia and Oceania	CN
01_AE	KP250718	2007	Southeast Asia and Oceania	CN
01_AE	KP250759	2007	Southeast Asia and Oceania	CN
01_AE	KP250809	2007	Southeast Asia and Oceania	CN
01_AE	KP250813	2007	Southeast Asia and Oceania	CN
01_AE	KP250820	2007	Southeast Asia and Oceania	CN
01_AE	KT379050	2007	Southeast Asia and Oceania	CN
01_AE	KT379246	2007	Southeast Asia and Oceania	CN
01_AE	KT379254	2007	Southeast Asia and Oceania	CN
01_AE	KT379257	2007	Southeast Asia and Oceania	CN
01_AE	KT379269	2007	Southeast Asia and Oceania	CN
01_AE	KT379273	2007	Southeast Asia and Oceania	CN
01_AE	KT379276	2007	Southeast Asia and Oceania	CN
01_AE	KT379283	2007	Southeast Asia and Oceania	CN
01_AE	KT379286	2007	Southeast Asia and Oceania	CN
01_AE	KT379303	2007	Southeast Asia and Oceania	CN
01_AE	KT379458	2007	Southeast Asia and Oceania	CN
01_AE	KT893617	2007	Southeast Asia and Oceania	CN
01_AE	KT893618	2007	Southeast Asia and Oceania	CN
01_AE	KT893619	2007	Southeast Asia and Oceania	CN
01_AE	KT893620	2007	Southeast Asia and Oceania	CN
01_AE	KT893621	2007	Southeast Asia and Oceania	CN
01_AE	KT893622	2007	Southeast Asia and Oceania	CN
01_AE	KT893623	2007	Southeast Asia and Oceania	CN
01_AE	KT893624	2007	Southeast Asia and Oceania	CN
01_AE	KT893626	2007	Southeast Asia and Oceania	CN
01_AE	KT893627	2007	Southeast Asia and Oceania	CN
01_AE	KT893628	2007	Southeast Asia and Oceania	CN
01_AE	KT893629	2007	Southeast Asia and Oceania	CN
01_AE	KU050197	2007	Southeast Asia and Oceania	CN
01_AE	KU050206	2007	Southeast Asia and Oceania	CN
01_AE	KU050226	2007	Southeast Asia and Oceania	CN
01_AE	KU050231	2007	Southeast Asia and Oceania	CN
01_AE	KU050247	2007	Southeast Asia and Oceania	CN
01_AE	KU050251	2007	Southeast Asia and Oceania	CN
01_AE	KU050289	2007	Southeast Asia and Oceania	CN
01_AE	KU050315	2007	Southeast Asia and Oceania	CN
01_AE	KU050380	2007	Southeast Asia and Oceania	CN
01_AE	KU050401	2007	Southeast Asia and Oceania	CN
01_AE	KU050408	2007	Southeast Asia and Oceania	CN
01_AE	KU050409	2007	Southeast Asia and Oceania	CN
01_AE	KU050414	2007	Southeast Asia and Oceania	CN
01_AE	KU050452	2007	Southeast Asia and Oceania	CN
01_AE	KU050465	2007	Southeast Asia and Oceania	CN
01_AE	KU050470	2007	Southeast Asia and Oceania	CN
01_AE	KU050634	2007	Southeast Asia and Oceania	CN
01_AE	KU871427	2007	Southeast Asia and Oceania	CN
01_AE	KU871428	2007	Southeast Asia and Oceania	CN
01_AE	KU871429	2007	Southeast Asia and Oceania	CN
01_AE	KU871430	2007	Southeast Asia and Oceania	CN
01_AE	KU871431	2007	Southeast Asia and Oceania	CN
01_AE	MG787449	2007	Southeast Asia and Oceania	CN
01_AE	MG787459	2007	Southeast Asia and Oceania	CN
01_AE	MG905787	2007	Southeast Asia and Oceania	CN
01_AE	MG905789	2007	Southeast Asia and Oceania	CN
01_AE	MG905792	2007	Southeast Asia and Oceania	CN
01_AE	MG905793	2007	Southeast Asia and Oceania	CN
01_AE	MG905794	2007	Southeast Asia and Oceania	CN
01_AE	MG905795	2007	Southeast Asia and Oceania	CN
01_AE	MT368321	2007	Southeast Asia and Oceania	CN
01_AE	MT368322	2007	Southeast Asia and Oceania	CN
01_AE	MT368324	2007	Southeast Asia and Oceania	CN
01_AE	MT368325	2007	Southeast Asia and Oceania	CN
01_AE	MT368327	2007	Southeast Asia and Oceania	CN
01_AE	MT368328	2007	Southeast Asia and Oceania	CN
01_AE	MT368329	2007	Southeast Asia and Oceania	CN
01_AE	MT368330	2007	Southeast Asia and Oceania	CN
01_AE	MT368331	2007	Southeast Asia and Oceania	CN
01_AE	MT368332	2007	Southeast Asia and Oceania	CN
01_AE	MT368333	2007	Southeast Asia and Oceania	CN
01_AE	MT368334	2007	Southeast Asia and Oceania	CN
01_AE	MT368335	2007	Southeast Asia and Oceania	CN
01_AE	MT368336	2007	Southeast Asia and Oceania	CN
01_AE	MT368337	2007	Southeast Asia and Oceania	CN
01_AE	MT368338	2007	Southeast Asia and Oceania	CN
01_AE	MT368339	2007	Southeast Asia and Oceania	CN
01_AE	MT368340	2007	Southeast Asia and Oceania	CN
01_AE	MT368341	2007	Southeast Asia and Oceania	CN
01_AE	MT368342	2007	Southeast Asia and Oceania	CN
01_AE	MT368343	2007	Southeast Asia and Oceania	CN
01_AE	MT368344	2007	Southeast Asia and Oceania	CN
01_AE	MT368345	2007	Southeast Asia and Oceania	CN
01_AE	MT368346	2007	Southeast Asia and Oceania	CN
01_AE	MT368347	2007	Southeast Asia and Oceania	CN
01_AE	MT368348	2007	Southeast Asia and Oceania	CN
01_AE	MT368349	2007	Southeast Asia and Oceania	CN
01_AE	MT368350	2007	Southeast Asia and Oceania	CN
01_AE	MT368351	2007	Southeast Asia and Oceania	CN
01_AE	MT368352	2007	Southeast Asia and Oceania	CN
01_AE	FJ531437	2008	Southeast Asia and Oceania	CN
01_AE	FJ531438	2008	Southeast Asia and Oceania	CN
01_AE	FJ531439	2008	Southeast Asia and Oceania	CN
01_AE	FJ531440	2008	Southeast Asia and Oceania	CN
01_AE	FJ531441	2008	Southeast Asia and Oceania	CN
01_AE	FJ531458	2008	Southeast Asia and Oceania	CN
01_AE	FJ752417	2008	Southeast Asia and Oceania	CN
01_AE	FJ752418	2008	Southeast Asia and Oceania	CN
01_AE	FJ752419	2008	Southeast Asia and Oceania	CN
01_AE	FJ752420	2008	Southeast Asia and Oceania	CN
01_AE	GU345204	2008	Southeast Asia and Oceania	CN
01_AE	HQ215580	2008	Southeast Asia and Oceania	CN
01_AE	HQ215581	2008	Southeast Asia and Oceania	CN
01_AE	HQ215584	2008	Southeast Asia and Oceania	CN
01_AE	HQ215585	2008	Southeast Asia and Oceania	CN
01_AE	HQ215586	2008	Southeast Asia and Oceania	CN
01_AE	HQ588180	2008	Southeast Asia and Oceania	CN
01_AE	HQ588181	2008	Southeast Asia and Oceania	CN
01_AE	HQ588182	2008	Southeast Asia and Oceania	CN
01_AE	HQ588183	2008	Southeast Asia and Oceania	CN
01_AE	HQ588184	2008	Southeast Asia and Oceania	CN
01_AE	HQ588185	2008	Southeast Asia and Oceania	CN
01_AE	HQ588186	2008	Southeast Asia and Oceania	CN
01_AE	HQ588187	2008	Southeast Asia and Oceania	CN
01_AE	HQ588188	2008	Southeast Asia and Oceania	CN
01_AE	HQ588189	2008	Southeast Asia and Oceania	CN
01_AE	HQ588190	2008	Southeast Asia and Oceania	CN
01_AE	HQ588191	2008	Southeast Asia and Oceania	CN
01_AE	HQ588192	2008	Southeast Asia and Oceania	CN
01_AE	HQ588193	2008	Southeast Asia and Oceania	CN
01_AE	HQ588194	2008	Southeast Asia and Oceania	CN
01_AE	HQ588195	2008	Southeast Asia and Oceania	CN
01_AE	HQ588196	2008	Southeast Asia and Oceania	CN
01_AE	HQ588197	2008	Southeast Asia and Oceania	CN
01_AE	HQ588198	2008	Southeast Asia and Oceania	CN
01_AE	HQ588199	2008	Southeast Asia and Oceania	CN
01_AE	HQ588200	2008	Southeast Asia and Oceania	CN
01_AE	HQ588201	2008	Southeast Asia and Oceania	CN
01_AE	HQ588202	2008	Southeast Asia and Oceania	CN
01_AE	HQ588203	2008	Southeast Asia and Oceania	CN
01_AE	HQ588204	2008	Southeast Asia and Oceania	CN
01_AE	HQ588206	2008	Southeast Asia and Oceania	CN
01_AE	HQ588207	2008	Southeast Asia and Oceania	CN
01_AE	HQ588208	2008	Southeast Asia and Oceania	CN
01_AE	HQ588209	2008	Southeast Asia and Oceania	CN
01_AE	HQ588210	2008	Southeast Asia and Oceania	CN
01_AE	HQ588211	2008	Southeast Asia and Oceania	CN
01_AE	HQ588212	2008	Southeast Asia and Oceania	CN
01_AE	HQ588213	2008	Southeast Asia and Oceania	CN
01_AE	HQ588214	2008	Southeast Asia and Oceania	CN
01_AE	HQ588215	2008	Southeast Asia and Oceania	CN
01_AE	HQ588216	2008	Southeast Asia and Oceania	CN
01_AE	HQ588217	2008	Southeast Asia and Oceania	CN
01_AE	HQ588218	2008	Southeast Asia and Oceania	CN
01_AE	HQ588219	2008	Southeast Asia and Oceania	CN
01_AE	HQ588220	2008	Southeast Asia and Oceania	CN
01_AE	HQ588221	2008	Southeast Asia and Oceania	CN
01_AE	HQ588222	2008	Southeast Asia and Oceania	CN
01_AE	HQ588223	2008	Southeast Asia and Oceania	CN
01_AE	HQ588224	2008	Southeast Asia and Oceania	CN
01_AE	HQ588225	2008	Southeast Asia and Oceania	CN
01_AE	HQ588226	2008	Southeast Asia and Oceania	CN
01_AE	HQ588227	2008	Southeast Asia and Oceania	CN
01_AE	HQ588228	2008	Southeast Asia and Oceania	CN
01_AE	HQ588229	2008	Southeast Asia and Oceania	CN
01_AE	HQ588230	2008	Southeast Asia and Oceania	CN
01_AE	HQ588231	2008	Southeast Asia and Oceania	CN
01_AE	HQ588232	2008	Southeast Asia and Oceania	CN
01_AE	HQ588233	2008	Southeast Asia and Oceania	CN
01_AE	HQ588234	2008	Southeast Asia and Oceania	CN
01_AE	HQ588235	2008	Southeast Asia and Oceania	CN
01_AE	HQ588236	2008	Southeast Asia and Oceania	CN
01_AE	HQ588237	2008	Southeast Asia and Oceania	CN
01_AE	HQ588238	2008	Southeast Asia and Oceania	CN
01_AE	HQ588239	2008	Southeast Asia and Oceania	CN
01_AE	HQ588240	2008	Southeast Asia and Oceania	CN
01_AE	HQ588241	2008	Southeast Asia and Oceania	CN
01_AE	HQ588242	2008	Southeast Asia and Oceania	CN
01_AE	HQ588243	2008	Southeast Asia and Oceania	CN
01_AE	HQ588244	2008	Southeast Asia and Oceania	CN
01_AE	HQ588245	2008	Southeast Asia and Oceania	CN
01_AE	HQ588246	2008	Southeast Asia and Oceania	CN
01_AE	HQ588247	2008	Southeast Asia and Oceania	CN
01_AE	HQ588248	2008	Southeast Asia and Oceania	CN
01_AE	HQ588249	2008	Southeast Asia and Oceania	CN
01_AE	HQ588250	2008	Southeast Asia and Oceania	CN
01_AE	HQ588251	2008	Southeast Asia and Oceania	CN
01_AE	HQ588252	2008	Southeast Asia and Oceania	CN
01_AE	HQ588253	2008	Southeast Asia and Oceania	CN
01_AE	HQ588254	2008	Southeast Asia and Oceania	CN
01_AE	HQ588255	2008	Southeast Asia and Oceania	CN
01_AE	HQ588256	2008	Southeast Asia and Oceania	CN
01_AE	HQ588257	2008	Southeast Asia and Oceania	CN
01_AE	HQ588258	2008	Southeast Asia and Oceania	CN
01_AE	HQ588259	2008	Southeast Asia and Oceania	CN
01_AE	HQ588260	2008	Southeast Asia and Oceania	CN
01_AE	HQ588261	2008	Southeast Asia and Oceania	CN
01_AE	HQ588262	2008	Southeast Asia and Oceania	CN
01_AE	HQ588263	2008	Southeast Asia and Oceania	CN
01_AE	HQ588264	2008	Southeast Asia and Oceania	CN
01_AE	HQ588265	2008	Southeast Asia and Oceania	CN
01_AE	HQ588266	2008	Southeast Asia and Oceania	CN
01_AE	HQ588267	2008	Southeast Asia and Oceania	CN
01_AE	HQ588268	2008	Southeast Asia and Oceania	CN
01_AE	HQ588269	2008	Southeast Asia and Oceania	CN
01_AE	HQ588270	2008	Southeast Asia and Oceania	CN
01_AE	HQ588271	2008	Southeast Asia and Oceania	CN
01_AE	HQ588272	2008	Southeast Asia and Oceania	CN
01_AE	HQ588273	2008	Southeast Asia and Oceania	CN
01_AE	HQ588274	2008	Southeast Asia and Oceania	CN
01_AE	HQ588301	2008	Southeast Asia and Oceania	CN
01_AE	HQ588302	2008	Southeast Asia and Oceania	CN
01_AE	HQ588303	2008	Southeast Asia and Oceania	CN
01_AE	JQ901069	2008	Southeast Asia and Oceania	CN
01_AE	JQ901074	2008	Southeast Asia and Oceania	CN
01_AE	JQ901075	2008	Southeast Asia and Oceania	CN
01_AE	JQ901077	2008	Southeast Asia and Oceania	CN
01_AE	JQ901078	2008	Southeast Asia and Oceania	CN
01_AE	JQ901079	2008	Southeast Asia and Oceania	CN
01_AE	JQ901082	2008	Southeast Asia and Oceania	CN
01_AE	JQ901083	2008	Southeast Asia and Oceania	CN
01_AE	JQ901085	2008	Southeast Asia and Oceania	CN
01_AE	JQ901086	2008	Southeast Asia and Oceania	CN
01_AE	JQ901088	2008	Southeast Asia and Oceania	CN
01_AE	JQ901089	2008	Southeast Asia and Oceania	CN
01_AE	JQ901092	2008	Southeast Asia and Oceania	CN
01_AE	JX960606	2008	Southeast Asia and Oceania	CN
01_AE	JX960612	2008	Southeast Asia and Oceania	CN
01_AE	JX960617	2008	Southeast Asia and Oceania	CN
01_AE	KC888425	2008	Southeast Asia and Oceania	CN
01_AE	KF835126	2008	Southeast Asia and Oceania	CN
01_AE	KF835222	2008	Southeast Asia and Oceania	CN
01_AE	KF835245	2008	Southeast Asia and Oceania	CN
01_AE	KF914606	2008	Southeast Asia and Oceania	CN
01_AE	KF914608	2008	Southeast Asia and Oceania	CN
01_AE	KJ364642	2008	Southeast Asia and Oceania	CN
01_AE	KJ401635	2008	Southeast Asia and Oceania	CN
01_AE	KJ401648	2008	Southeast Asia and Oceania	CN
01_AE	KJ570793	2008	Southeast Asia and Oceania	CN
01_AE	KJ570794	2008	Southeast Asia and Oceania	CN
01_AE	KJ614146	2008	Southeast Asia and Oceania	CN
01_AE	KJ614149	2008	Southeast Asia and Oceania	CN
01_AE	KJ614150	2008	Southeast Asia and Oceania	CN
01_AE	KJ614151	2008	Southeast Asia and Oceania	CN
01_AE	KJ614152	2008	Southeast Asia and Oceania	CN
01_AE	KJ614154	2008	Southeast Asia and Oceania	CN
01_AE	KJ614156	2008	Southeast Asia and Oceania	CN
01_AE	KJ614161	2008	Southeast Asia and Oceania	CN
01_AE	KJ614165	2008	Southeast Asia and Oceania	CN
01_AE	KJ614166	2008	Southeast Asia and Oceania	CN
01_AE	KJ614167	2008	Southeast Asia and Oceania	CN
01_AE	KJ614168	2008	Southeast Asia and Oceania	CN
01_AE	KJ614169	2008	Southeast Asia and Oceania	CN
01_AE	KJ614170	2008	Southeast Asia and Oceania	CN
01_AE	KJ614182	2008	Southeast Asia and Oceania	CN
01_AE	KJ614183	2008	Southeast Asia and Oceania	CN
01_AE	KJ614184	2008	Southeast Asia and Oceania	CN
01_AE	KJ614186	2008	Southeast Asia and Oceania	CN
01_AE	KJ614187	2008	Southeast Asia and Oceania	CN
01_AE	KJ614191	2008	Southeast Asia and Oceania	CN
01_AE	KJ614192	2008	Southeast Asia and Oceania	CN
01_AE	KJ614196	2008	Southeast Asia and Oceania	CN
01_AE	KJ614199	2008	Southeast Asia and Oceania	CN
01_AE	KJ614202	2008	Southeast Asia and Oceania	CN
01_AE	KJ614203	2008	Southeast Asia and Oceania	CN
01_AE	KJ614218	2008	Southeast Asia and Oceania	CN
01_AE	KJ614219	2008	Southeast Asia and Oceania	CN
01_AE	KJ614220	2008	Southeast Asia and Oceania	CN
01_AE	KJ614221	2008	Southeast Asia and Oceania	CN
01_AE	KJ614222	2008	Southeast Asia and Oceania	CN
01_AE	KM395755	2008	Southeast Asia and Oceania	CN
01_AE	KM395756	2008	Southeast Asia and Oceania	CN
01_AE	KM395757	2008	Southeast Asia and Oceania	CN
01_AE	KM395758	2008	Southeast Asia and Oceania	CN
01_AE	KM395759	2008	Southeast Asia and Oceania	CN
01_AE	KP250774	2008	Southeast Asia and Oceania	CN
01_AE	KP250822	2008	Southeast Asia and Oceania	CN
01_AE	KP250824	2008	Southeast Asia and Oceania	CN
01_AE	KP250825	2008	Southeast Asia and Oceania	CN
01_AE	KT378643	2008	Southeast Asia and Oceania	CN
01_AE	KT378644	2008	Southeast Asia and Oceania	CN
01_AE	KT378646	2008	Southeast Asia and Oceania	CN
01_AE	KT378647	2008	Southeast Asia and Oceania	CN
01_AE	KT378649	2008	Southeast Asia and Oceania	CN
01_AE	KT378652	2008	Southeast Asia and Oceania	CN
01_AE	KT378656	2008	Southeast Asia and Oceania	CN
01_AE	KT378657	2008	Southeast Asia and Oceania	CN
01_AE	KT378660	2008	Southeast Asia and Oceania	CN
01_AE	KT378662	2008	Southeast Asia and Oceania	CN
01_AE	KT378666	2008	Southeast Asia and Oceania	CN
01_AE	KT378667	2008	Southeast Asia and Oceania	CN
01_AE	KT378668	2008	Southeast Asia and Oceania	CN
01_AE	KT378677	2008	Southeast Asia and Oceania	CN
01_AE	KT378728	2008	Southeast Asia and Oceania	CN
01_AE	KT378729	2008	Southeast Asia and Oceania	CN
01_AE	KT378730	2008	Southeast Asia and Oceania	CN
01_AE	KT378731	2008	Southeast Asia and Oceania	CN
01_AE	KT378734	2008	Southeast Asia and Oceania	CN
01_AE	KT378740	2008	Southeast Asia and Oceania	CN
01_AE	KT378741	2008	Southeast Asia and Oceania	CN
01_AE	KT378745	2008	Southeast Asia and Oceania	CN
01_AE	KT378747	2008	Southeast Asia and Oceania	CN
01_AE	KT378752	2008	Southeast Asia and Oceania	CN
01_AE	KT378754	2008	Southeast Asia and Oceania	CN
01_AE	KT378755	2008	Southeast Asia and Oceania	CN
01_AE	KT378760	2008	Southeast Asia and Oceania	CN
01_AE	KT378762	2008	Southeast Asia and Oceania	CN
01_AE	KT378763	2008	Southeast Asia and Oceania	CN
01_AE	KT379323	2008	Southeast Asia and Oceania	CN
01_AE	KT379336	2008	Southeast Asia and Oceania	CN
01_AE	KT379345	2008	Southeast Asia and Oceania	CN
01_AE	KT379347	2008	Southeast Asia and Oceania	CN
01_AE	KT379355	2008	Southeast Asia and Oceania	CN
01_AE	KT379359	2008	Southeast Asia and Oceania	CN
01_AE	KT379362	2008	Southeast Asia and Oceania	CN
01_AE	KT379372	2008	Southeast Asia and Oceania	CN
01_AE	KT379398	2008	Southeast Asia and Oceania	CN
01_AE	KT379446	2008	Southeast Asia and Oceania	CN
01_AE	KT379489	2008	Southeast Asia and Oceania	CN
01_AE	KT379512	2008	Southeast Asia and Oceania	CN
01_AE	KT379532	2008	Southeast Asia and Oceania	CN
01_AE	KT379537	2008	Southeast Asia and Oceania	CN
01_AE	KT379541	2008	Southeast Asia and Oceania	CN
01_AE	KT379550	2008	Southeast Asia and Oceania	CN
01_AE	KT379563	2008	Southeast Asia and Oceania	CN
01_AE	KT379577	2008	Southeast Asia and Oceania	CN
01_AE	KT379579	2008	Southeast Asia and Oceania	CN
01_AE	KT379583	2008	Southeast Asia and Oceania	CN
01_AE	KT379585	2008	Southeast Asia and Oceania	CN
01_AE	KT379611	2008	Southeast Asia and Oceania	CN
01_AE	KT379646	2008	Southeast Asia and Oceania	CN
01_AE	KT379649	2008	Southeast Asia and Oceania	CN
01_AE	KT379656	2008	Southeast Asia and Oceania	CN
01_AE	KT379660	2008	Southeast Asia and Oceania	CN
01_AE	KT379665	2008	Southeast Asia and Oceania	CN
01_AE	KT379676	2008	Southeast Asia and Oceania	CN
01_AE	KT379681	2008	Southeast Asia and Oceania	CN
01_AE	KT379700	2008	Southeast Asia and Oceania	CN
01_AE	KT379722	2008	Southeast Asia and Oceania	CN
01_AE	KT379734	2008	Southeast Asia and Oceania	CN
01_AE	KT379754	2008	Southeast Asia and Oceania	CN
01_AE	KT379766	2008	Southeast Asia and Oceania	CN
01_AE	KT379771	2008	Southeast Asia and Oceania	CN
01_AE	KT379805	2008	Southeast Asia and Oceania	CN
01_AE	KT379807	2008	Southeast Asia and Oceania	CN
01_AE	KT379821	2008	Southeast Asia and Oceania	CN
01_AE	KT379828	2008	Southeast Asia and Oceania	CN
01_AE	KT379830	2008	Southeast Asia and Oceania	CN
01_AE	KT379852	2008	Southeast Asia and Oceania	CN
01_AE	KT379868	2008	Southeast Asia and Oceania	CN
01_AE	KT379869	2008	Southeast Asia and Oceania	CN
01_AE	KT379874	2008	Southeast Asia and Oceania	CN
01_AE	KT379875	2008	Southeast Asia and Oceania	CN
01_AE	KT379876	2008	Southeast Asia and Oceania	CN
01_AE	KT379877	2008	Southeast Asia and Oceania	CN
01_AE	KT379878	2008	Southeast Asia and Oceania	CN
01_AE	KT379880	2008	Southeast Asia and Oceania	CN
01_AE	KT379883	2008	Southeast Asia and Oceania	CN
01_AE	KT379884	2008	Southeast Asia and Oceania	CN
01_AE	KT379888	2008	Southeast Asia and Oceania	CN
01_AE	KT379889	2008	Southeast Asia and Oceania	CN
01_AE	KT379890	2008	Southeast Asia and Oceania	CN
01_AE	KT379891	2008	Southeast Asia and Oceania	CN
01_AE	KT379894	2008	Southeast Asia and Oceania	CN
01_AE	KT379896	2008	Southeast Asia and Oceania	CN
01_AE	KT379897	2008	Southeast Asia and Oceania	CN
01_AE	KT379900	2008	Southeast Asia and Oceania	CN
01_AE	KT379901	2008	Southeast Asia and Oceania	CN
01_AE	KT379903	2008	Southeast Asia and Oceania	CN
01_AE	KT379904	2008	Southeast Asia and Oceania	CN
01_AE	KT379907	2008	Southeast Asia and Oceania	CN
01_AE	KT379908	2008	Southeast Asia and Oceania	CN
01_AE	KT379909	2008	Southeast Asia and Oceania	CN
01_AE	KT379911	2008	Southeast Asia and Oceania	CN
01_AE	KT379917	2008	Southeast Asia and Oceania	CN
01_AE	KT379919	2008	Southeast Asia and Oceania	CN
01_AE	KT379923	2008	Southeast Asia and Oceania	CN
01_AE	KT379924	2008	Southeast Asia and Oceania	CN
01_AE	KT379926	2008	Southeast Asia and Oceania	CN
01_AE	KT379928	2008	Southeast Asia and Oceania	CN
01_AE	KT379929	2008	Southeast Asia and Oceania	CN
01_AE	KT379931	2008	Southeast Asia and Oceania	CN
01_AE	KT379933	2008	Southeast Asia and Oceania	CN
01_AE	KT379935	2008	Southeast Asia and Oceania	CN
01_AE	KT379936	2008	Southeast Asia and Oceania	CN
01_AE	KT379940	2008	Southeast Asia and Oceania	CN
01_AE	KT379943	2008	Southeast Asia and Oceania	CN
01_AE	KT379944	2008	Southeast Asia and Oceania	CN
01_AE	KT379945	2008	Southeast Asia and Oceania	CN
01_AE	KT379946	2008	Southeast Asia and Oceania	CN
01_AE	KT379950	2008	Southeast Asia and Oceania	CN
01_AE	KT379952	2008	Southeast Asia and Oceania	CN
01_AE	KT379953	2008	Southeast Asia and Oceania	CN
01_AE	KT379955	2008	Southeast Asia and Oceania	CN
01_AE	KT379957	2008	Southeast Asia and Oceania	CN
01_AE	KT893632	2008	Southeast Asia and Oceania	CN
01_AE	KT893633	2008	Southeast Asia and Oceania	CN
01_AE	KT893634	2008	Southeast Asia and Oceania	CN
01_AE	KT893635	2008	Southeast Asia and Oceania	CN
01_AE	KT893636	2008	Southeast Asia and Oceania	CN
01_AE	KT893637	2008	Southeast Asia and Oceania	CN
01_AE	KT893638	2008	Southeast Asia and Oceania	CN
01_AE	KT893639	2008	Southeast Asia and Oceania	CN
01_AE	KT893640	2008	Southeast Asia and Oceania	CN
01_AE	KT893641	2008	Southeast Asia and Oceania	CN
01_AE	KT893642	2008	Southeast Asia and Oceania	CN
01_AE	KT893643	2008	Southeast Asia and Oceania	CN
01_AE	KT893644	2008	Southeast Asia and Oceania	CN
01_AE	KT893645	2008	Southeast Asia and Oceania	CN
01_AE	KT893647	2008	Southeast Asia and Oceania	CN
01_AE	KT893648	2008	Southeast Asia and Oceania	CN
01_AE	KT893649	2008	Southeast Asia and Oceania	CN
01_AE	KT893650	2008	Southeast Asia and Oceania	CN
01_AE	KT893651	2008	Southeast Asia and Oceania	CN
01_AE	KT893652	2008	Southeast Asia and Oceania	CN
01_AE	KT893653	2008	Southeast Asia and Oceania	CN
01_AE	KU050203	2008	Southeast Asia and Oceania	CN
01_AE	KU050207	2008	Southeast Asia and Oceania	CN
01_AE	KU050208	2008	Southeast Asia and Oceania	CN
01_AE	KU050210	2008	Southeast Asia and Oceania	CN
01_AE	KU050211	2008	Southeast Asia and Oceania	CN
01_AE	KU050216	2008	Southeast Asia and Oceania	CN
01_AE	KU050217	2008	Southeast Asia and Oceania	CN
01_AE	KU050219	2008	Southeast Asia and Oceania	CN
01_AE	KU050220	2008	Southeast Asia and Oceania	CN
01_AE	KU050221	2008	Southeast Asia and Oceania	CN
01_AE	KU050229	2008	Southeast Asia and Oceania	CN
01_AE	KU050230	2008	Southeast Asia and Oceania	CN
01_AE	KU050233	2008	Southeast Asia and Oceania	CN
01_AE	KU050237	2008	Southeast Asia and Oceania	CN
01_AE	KU050243	2008	Southeast Asia and Oceania	CN
01_AE	KU050249	2008	Southeast Asia and Oceania	CN
01_AE	KU050250	2008	Southeast Asia and Oceania	CN
01_AE	KU050253	2008	Southeast Asia and Oceania	CN
01_AE	KU050265	2008	Southeast Asia and Oceania	CN
01_AE	KU050269	2008	Southeast Asia and Oceania	CN
01_AE	KU050305	2008	Southeast Asia and Oceania	CN
01_AE	KU050308	2008	Southeast Asia and Oceania	CN
01_AE	KU050314	2008	Southeast Asia and Oceania	CN
01_AE	KU050325	2008	Southeast Asia and Oceania	CN
01_AE	KU050335	2008	Southeast Asia and Oceania	CN
01_AE	KU050336	2008	Southeast Asia and Oceania	CN
01_AE	KU050348	2008	Southeast Asia and Oceania	CN
01_AE	KU050397	2008	Southeast Asia and Oceania	CN
01_AE	KU050399	2008	Southeast Asia and Oceania	CN
01_AE	KU050400	2008	Southeast Asia and Oceania	CN
01_AE	KU050404	2008	Southeast Asia and Oceania	CN
01_AE	KU050405	2008	Southeast Asia and Oceania	CN
01_AE	KU050413	2008	Southeast Asia and Oceania	CN
01_AE	KU050415	2008	Southeast Asia and Oceania	CN
01_AE	KU050421	2008	Southeast Asia and Oceania	CN
01_AE	KU050439	2008	Southeast Asia and Oceania	CN
01_AE	KU050451	2008	Southeast Asia and Oceania	CN
01_AE	KU050455	2008	Southeast Asia and Oceania	CN
01_AE	KU050468	2008	Southeast Asia and Oceania	CN
01_AE	KU050471	2008	Southeast Asia and Oceania	CN
01_AE	KU050478	2008	Southeast Asia and Oceania	CN
01_AE	KU050487	2008	Southeast Asia and Oceania	CN
01_AE	KU050498	2008	Southeast Asia and Oceania	CN
01_AE	KU050508	2008	Southeast Asia and Oceania	CN
01_AE	KU050513	2008	Southeast Asia and Oceania	CN
01_AE	KU050515	2008	Southeast Asia and Oceania	CN
01_AE	KU050532	2008	Southeast Asia and Oceania	CN
01_AE	KU050543	2008	Southeast Asia and Oceania	CN
01_AE	KU050558	2008	Southeast Asia and Oceania	CN
01_AE	KU050569	2008	Southeast Asia and Oceania	CN
01_AE	KU050627	2008	Southeast Asia and Oceania	CN
01_AE	KU050638	2008	Southeast Asia and Oceania	CN
01_AE	KU871432	2008	Southeast Asia and Oceania	CN
01_AE	KU871433	2008	Southeast Asia and Oceania	CN
01_AE	KU871434	2008	Southeast Asia and Oceania	CN
01_AE	KU871436	2008	Southeast Asia and Oceania	CN
01_AE	MG787447	2008	Southeast Asia and Oceania	CN
01_AE	MG787448	2008	Southeast Asia and Oceania	CN
01_AE	MG787457	2008	Southeast Asia and Oceania	CN
01_AE	MG787458	2008	Southeast Asia and Oceania	CN
01_AE	MG905797	2008	Southeast Asia and Oceania	CN
01_AE	MG905800	2008	Southeast Asia and Oceania	CN
01_AE	MG905802	2008	Southeast Asia and Oceania	CN
01_AE	MG905803	2008	Southeast Asia and Oceania	CN
01_AE	MG905814	2008	Southeast Asia and Oceania	CN
01_AE	MK287122	2008	Southeast Asia and Oceania	CN
01_AE	MN424758	2008	Southeast Asia and Oceania	CN
01_AE	MN424759	2008	Southeast Asia and Oceania	CN
01_AE	MN424760	2008	Southeast Asia and Oceania	CN
01_AE	MN424761	2008	Southeast Asia and Oceania	CN
01_AE	MN424762	2008	Southeast Asia and Oceania	CN
01_AE	MN424763	2008	Southeast Asia and Oceania	CN
01_AE	MN424764	2008	Southeast Asia and Oceania	CN
01_AE	MN424765	2008	Southeast Asia and Oceania	CN
01_AE	MN424766	2008	Southeast Asia and Oceania	CN
01_AE	MN424767	2008	Southeast Asia and Oceania	CN
01_AE	MN424768	2008	Southeast Asia and Oceania	CN
01_AE	MN424769	2008	Southeast Asia and Oceania	CN
01_AE	MN424770	2008	Southeast Asia and Oceania	CN
01_AE	MN424771	2008	Southeast Asia and Oceania	CN
01_AE	MN424772	2008	Southeast Asia and Oceania	CN
01_AE	MN424773	2008	Southeast Asia and Oceania	CN
01_AE	MN424774	2008	Southeast Asia and Oceania	CN
01_AE	MN424775	2008	Southeast Asia and Oceania	CN
01_AE	MN424776	2008	Southeast Asia and Oceania	CN
01_AE	MN424777	2008	Southeast Asia and Oceania	CN
01_AE	MN424778	2008	Southeast Asia and Oceania	CN
01_AE	MN424779	2008	Southeast Asia and Oceania	CN
01_AE	MN424780	2008	Southeast Asia and Oceania	CN
01_AE	MN424781	2008	Southeast Asia and Oceania	CN
01_AE	MN424782	2008	Southeast Asia and Oceania	CN
01_AE	MN424783	2008	Southeast Asia and Oceania	CN
01_AE	MN424784	2008	Southeast Asia and Oceania	CN
01_AE	MN424785	2008	Southeast Asia and Oceania	CN
01_AE	MN424786	2008	Southeast Asia and Oceania	CN
01_AE	MN424787	2008	Southeast Asia and Oceania	CN
01_AE	MN424788	2008	Southeast Asia and Oceania	CN
01_AE	MN424789	2008	Southeast Asia and Oceania	CN
01_AE	MN424790	2008	Southeast Asia and Oceania	CN
01_AE	MN424791	2008	Southeast Asia and Oceania	CN
01_AE	MN424792	2008	Southeast Asia and Oceania	CN
01_AE	MN424793	2008	Southeast Asia and Oceania	CN
01_AE	MN424794	2008	Southeast Asia and Oceania	CN
01_AE	MN424795	2008	Southeast Asia and Oceania	CN
01_AE	MN425591	2008	Southeast Asia and Oceania	CN
01_AE	MN425592	2008	Southeast Asia and Oceania	CN
01_AE	MN425593	2008	Southeast Asia and Oceania	CN
01_AE	MN425594	2008	Southeast Asia and Oceania	CN
01_AE	MN425595	2008	Southeast Asia and Oceania	CN
01_AE	MN425596	2008	Southeast Asia and Oceania	CN
[truncated: 137,859 more rows]
