# Supplementary material for: Many but small HIV-1 non-B transmission chains in the Netherlands
Source: AIDS. 2021 Oct 5;36(1):83–94. doi: 10.1097/QAD.0000000000003074 (PMC8655833; doi:10.1097/QAD.0000000000003074)
Supplement: Supplemental Digital Content [file aids-36-083-s007.xls]

## Sheet: large
subgraph	fdiag	ldiag	intro_from	Subtype	TRM_GROUP	SIZE	Born_EuropeCentral	Born_EuropeWest	Born_EuropeEast	Born_LatinAmericaCaribean	Born_NL	Born_NorthAfricaMiddleEast	Born_NorthAmerica	Born_SoutheastAsia	Born_SRCW	Born_SSA	pinfNL	pinfabroad	pinfunknown	pcombinfNL	pcombinfabroad
NLHSX_02AG_1_NLHSX-SPLIT65	1998	2007	Europe - West	02AG	NLHSX	12	0	0	0	8	58	8	0	0	0	25	67	17	17	67	33
NLHSX_A1_1_NLHSX-SPLIT135	1988	2018	Europe - West	A1	NLHSX	30	0	3	0	0	3	7	0	0	7	80	23	27	50	23	77
NLHSX_B_11_NLHSX-SPLIT2	1991	2018	Latin America and the Caribbean	B	NLHSX	25	0	0	0	0	4	0	0	0	96	0	36	24	40	36	64
NLHSX_B_3_NLHSX-SPLIT34	1995	2014	undefined	B	NLHSX	13	0	0	0	15	23	0	0	0	62	0	46	46	8	46	54
NLHSX_B_3_NLHSX-SPLIT58	1993	2018	Latin America and the Caribbean	B	NLHSX	78	0	0	0	0	14	0	0	3	79	3	56	14	29	58	42
NLHSX_B_3_NLHSX-SPLIT8	2001	2016	Latin America and the Caribbean	B	NLHSX	10	0	0	0	0	10	0	0	0	80	0	20	40	40	20	80
NLHSX_B_3_NLHSX-SPLIT9	2003	2014	undefined	B	NLHSX	11	0	0	0	0	64	0	0	0	36	0	45	18	36	73	27
NLHSX_B_9_NLHSX-SPLIT64	1991	2015	Latin America and the Caribbean	B	NLHSX	11	0	0	0	0	64	0	0	0	36	0	73	0	27	73	27
NLMSM_01AE_1_NLMSM-SPLIT53	1997	2010	Southeast Asia and Oceania	01AE	NLMSM	12	0	0	0	8	75	8	0	0	8	0	67	0	33	83	17
NLMSM_02AG_1_NLMSM-SPLIT36	2005	2015	sub-Saharan Africa	02AG	NLMSM	39	5	5	5	13	67	0	3	0	5	0	56	3	41	77	23
NLMSM_02AG_1_NLMSM-SPLIT39	2002	2015	undefined	02AG	NLMSM	25	0	0	0	0	80	0	0	4	12	4	72	8	20	88	12
NLMSM_02AG_1_NLMSM-SPLIT9	2006	2017	Europe - West	02AG	NLMSM	21	5	14	5	0	52	5	0	0	19	0	76	5	19	86	14
NLMSM_A1_1_NLMSM-SPLIT2	2013	2018	undefined	A1	NLMSM	10	10	20	10	0	50	10	0	0	0	0	90	0	10	90	10
NLMSM_A1_1_NLMSM-SPLIT22	2006	2017	Europe - West	A1	NLMSM	17	0	6	0	12	76	0	0	0	6	0	71	0	29	88	12
NLMSM_B_10_NLMSM-SPLIT102	2003	2017	undefined	B	NLMSM	35	0	6	0	0	80	0	0	3	9	0	80	0	20	89	11
NLMSM_B_10_NLMSM-SPLIT109	1997	2006	undefined	B	NLMSM	10	0	0	0	0	80	0	10	0	0	10	70	10	20	80	20
NLMSM_B_10_NLMSM-SPLIT110	2003	2015	North America	B	NLMSM	16	0	6	0	0	88	0	0	6	0	0	63	0	38	94	6
NLMSM_B_10_NLMSM-SPLIT111	2002	2010	Europe - West	B	NLMSM	10	0	40	0	0	50	0	0	0	10	0	50	20	30	60	40
NLMSM_B_10_NLMSM-SPLIT39	1987	2018	North America	B	NLMSM	81	5	1	5	6	67	5	0	2	11	0	83	6	11	89	11
NLMSM_B_10_NLMSM-SPLIT73	1986	2014	North America	B	NLMSM	18	0	11	0	6	67	0	0	6	6	6	78	0	22	83	17
NLMSM_B_10_NLMSM-SPLIT97	2004	2018	Europe - West	B	NLMSM	33	0	9	0	0	67	3	0	3	15	3	73	3	24	91	9
NLMSM_B_11_NLMSM-SPLIT41	2003	2015	undefined	B	NLMSM	36	3	11	3	0	72	0	0	0	11	3	72	6	22	81	19
NLMSM_B_12_NLMSM-SPLIT13	1985	2018	North America	B	NLMSM	53	0	6	0	6	81	0	0	0	6	2	70	2	28	87	13
NLMSM_B_12_NLMSM-SPLIT29	1995	2017	undefined	B	NLMSM	99	1	2	1	2	87	0	1	4	2	0	84	4	12	94	6
NLMSM_B_12_NLMSM-SPLIT60	1988	2013	Europe - West	B	NLMSM	25	4	0	4	4	88	0	0	0	4	0	64	0	36	92	8
NLMSM_B_12_NLMSM-SPLIT62	2000	2013	undefined	B	NLMSM	10	0	0	0	0	30	0	0	0	60	10	40	20	40	50	50
NLMSM_B_13_NLMSM-SPLIT102	2004	2014	Latin America and the Caribbean	B	NLMSM	14	0	0	0	14	50	0	7	7	14	7	86	0	14	86	14
NLMSM_B_13_NLMSM-SPLIT22	1993	2016	undefined	B	NLMSM	11	0	0	0	0	27	0	0	0	73	0	55	9	36	64	36
NLMSM_B_13_NLMSM-SPLIT84	2005	2013	Europe - West	B	NLMSM	11	9	18	9	0	73	0	0	0	0	0	82	9	9	82	18
NLMSM_B_14_NLMSM-SPLIT41	1997	2017	North America	B	NLMSM	37	0	3	0	5	35	0	0	0	54	3	51	5	43	62	38
NLMSM_B_14_NLMSM-SPLIT81	1994	2016	North America	B	NLMSM	12	0	8	0	0	83	0	0	0	8	0	75	0	25	92	8
NLMSM_B_14_NLMSM-SPLIT88	2000	2014	North America	B	NLMSM	11	0	0	0	0	82	0	9	0	9	0	73	0	27	100	0
NLMSM_B_15_NLMSM-SPLIT11	2010	2018	Europe - West	B	NLMSM	10	20	10	20	0	50	20	0	0	0	0	80	10	10	80	20
NLMSM_B_15_NLMSM-SPLIT121	2007	2016	Europe - West	B	NLMSM	12	8	8	8	0	75	0	0	0	8	0	42	8	50	75	25
NLMSM_B_15_NLMSM-SPLIT2	2002	2018	Europe - West	B	NLMSM	52	0	2	0	6	71	0	0	8	10	2	69	2	29	88	12
NLMSM_B_15_NLMSM-SPLIT22	2004	2015	Europe - West	B	NLMSM	14	0	0	0	0	79	0	7	14	0	0	57	7	36	86	14
NLMSM_B_15_NLMSM-SPLIT55	1984	2013	North America	B	NLMSM	27	0	4	0	4	81	7	0	0	4	0	85	0	15	93	7
NLMSM_B_15_NLMSM-SPLIT72	1984	2013	North America	B	NLMSM	46	0	7	0	0	87	0	2	0	4	0	70	13	17	83	17
NLMSM_B_15_NLMSM-SPLIT86	1999	2016	Europe - West	B	NLMSM	19	0	5	0	5	68	5	0	5	5	5	68	5	26	84	16
NLMSM_B_15_NLMSM-SPLIT96	1992	2012	North America	B	NLMSM	37	0	5	0	0	89	0	0	0	5	0	92	3	5	97	3
NLMSM_B_16_NLMSM-SPLIT113	1997	2009	North America	B	NLMSM	21	0	0	0	0	90	0	0	0	5	5	95	0	5	95	5
NLMSM_B_16_NLMSM-SPLIT47	1991	2012	Europe - West	B	NLMSM	34	0	0	0	3	91	3	0	0	0	0	85	0	15	97	3
NLMSM_B_16_NLMSM-SPLIT7	1997	2015	North America	B	NLMSM	18	0	17	0	0	78	0	0	0	0	0	83	6	11	89	11
NLMSM_B_16_NLMSM-SPLIT80	1985	2005	Europe - West	B	NLMSM	11	0	18	0	0	82	0	0	0	0	0	73	0	27	82	18
NLMSM_B_16_NLMSM-SPLIT95	1996	2014	Europe - West	B	NLMSM	35	3	6	3	0	83	3	3	0	3	0	89	3	9	91	9
NLMSM_B_17_NLMSM-SPLIT18	1997	2017	North America	B	NLMSM	116	1	3	1	2	86	0	1	2	4	0	84	2	14	92	8
NLMSM_B_17_NLMSM-SPLIT38	1995	2011	Southeast Asia and Oceania	B	NLMSM	10	0	0	0	0	70	0	10	0	20	0	80	0	20	100	0
NLMSM_B_17_NLMSM-SPLIT5	2000	2015	Latin America and the Caribbean	B	NLMSM	47	2	9	2	11	57	4	0	11	4	2	77	0	23	87	13
NLMSM_B_17_NLMSM-SPLIT58	1985	2017	Europe - West	B	NLMSM	21	0	0	0	5	86	5	0	0	5	0	67	0	33	90	10
NLMSM_B_18_NLMSM-SPLIT5	1985	2018	North America	B	NLMSM	78	0	1	0	0	91	3	0	4	1	0	91	1	8	97	3
NLMSM_B_18_NLMSM-SPLIT82	1995	2010	North America	B	NLMSM	18	0	11	0	6	61	0	0	0	17	6	61	11	28	72	28
NLMSM_B_19_NLMSM-SPLIT10	1997	2016	Europe - West	B	NLMSM	16	6	0	6	0	81	0	0	0	13	0	94	0	6	100	0
NLMSM_B_19_NLMSM-SPLIT21	1987	2007	North America	B	NLMSM	12	0	0	0	0	83	0	0	0	17	0	67	0	33	83	17
NLMSM_B_19_NLMSM-SPLIT25	1990	2018	North America	B	NLMSM	63	0	8	0	0	83	0	0	3	6	0	78	0	22	90	10
NLMSM_B_19_NLMSM-SPLIT38	1983	2012	North America	B	NLMSM	12	0	0	0	8	75	0	8	8	0	0	83	0	17	92	8
NLMSM_B_19_NLMSM-SPLIT83	2000	2014	North America	B	NLMSM	18	0	0	0	11	78	0	0	6	0	6	67	0	33	83	17
NLMSM_B_19_NLMSM-SPLIT88	2001	2018	North America	B	NLMSM	21	0	0	0	0	90	0	0	5	0	0	90	0	10	95	5
NLMSM_B_1_NLMSM-SPLIT1	2001	2015	Europe - West	B	NLMSM	19	0	0	0	0	95	5	0	0	0	0	84	5	11	95	5
NLMSM_B_1_NLMSM-SPLIT22	1990	2012	Southeast Asia and Oceania	B	NLMSM	50	2	4	2	2	90	0	0	0	0	2	76	6	18	94	6
NLMSM_B_1_NLMSM-SPLIT47	2002	2018	North America	B	NLMSM	75	1	4	1	4	77	3	0	3	7	1	80	4	16	92	8
NLMSM_B_20_NLMSM-SPLIT26	1994	2012	undefined	B	NLMSM	13	8	8	8	0	85	0	0	0	0	0	85	8	8	92	8
NLMSM_B_20_NLMSM-SPLIT29	2002	2016	Europe - West	B	NLMSM	10	0	0	0	0	100	0	0	0	0	0	90	0	10	100	0
NLMSM_B_20_NLMSM-SPLIT5	1984	2014	North America	B	NLMSM	18	0	17	0	0	61	6	0	6	11	0	72	0	28	78	22
NLMSM_B_21_NLMSM-SPLIT62	1988	2016	Latin America and the Caribbean	B	NLMSM	21	0	5	0	5	86	0	0	0	5	0	71	0	29	100	0
NLMSM_B_22_NLMSM-SPLIT1	1994	2016	North America	B	NLMSM	23	0	4	0	0	96	0	0	0	0	0	96	0	4	96	4
NLMSM_B_24_NLMSM-SPLIT10	1998	2011	Europe - West	B	NLMSM	13	0	8	0	0	85	0	0	0	0	8	77	0	23	100	0
NLMSM_B_24_NLMSM-SPLIT28	2003	2017	North America	B	NLMSM	46	0	7	0	4	89	0	0	0	0	0	78	7	15	85	15
NLMSM_B_24_NLMSM-SPLIT4	1994	2012	Europe - West	B	NLMSM	15	0	0	0	7	53	0	0	0	40	0	80	0	20	87	13
NLMSM_B_25_NLMSM-SPLIT7	1999	2011	Europe - West	B	NLMSM	22	0	5	0	0	95	0	0	0	0	0	82	5	14	91	9
NLMSM_B_26_NLMSM-SPLIT6	1987	2017	North America	B	NLMSM	13	0	15	0	0	77	0	0	8	0	0	62	23	15	77	23
NLMSM_B_27_NLMSM-SPLIT14	1993	2012	undefined	B	NLMSM	14	0	0	0	0	100	0	0	0	0	0	79	0	21	100	0
NLMSM_B_27_NLMSM-SPLIT22	1990	2018	Europe - West	B	NLMSM	45	0	2	0	7	78	0	0	0	9	0	82	4	13	93	7
NLMSM_B_28_NLMSM-SPLIT10	2013	2018	Europe - West	B	NLMSM	12	8	8	8	0	67	0	17	0	0	0	58	17	25	75	25
NLMSM_B_29_NLMSM-SPLIT7	1990	2018	undefined	B	NLMSM	40	3	3	3	0	83	0	0	0	13	0	78	3	20	90	10
NLMSM_B_2_NLMSM-SPLIT110	2006	2017	Latin America and the Caribbean	B	NLMSM	36	0	0	0	3	86	3	0	3	6	0	78	6	17	94	6
NLMSM_B_2_NLMSM-SPLIT117	2005	2017	undefined	B	NLMSM	11	0	0	0	0	100	0	0	0	0	0	100	0	0	100	0
NLMSM_B_2_NLMSM-SPLIT123	2007	2018	NLHSX	B	NLMSM	16	0	0	0	6	50	0	0	0	44	0	81	13	6	81	19
NLMSM_B_2_NLMSM-SPLIT78	1992	2016	North America	B	NLMSM	143	2	3	2	0	86	1	0	1	3	1	80	1	19	94	6
NLMSM_B_2_NLMSM-SPLIT84	1989	2013	North America	B	NLMSM	17	6	0	6	6	88	0	0	0	0	0	65	6	29	94	6
NLMSM_B_30_NLMSM-SPLIT20	1985	2006	North America	B	NLMSM	14	0	0	0	0	79	7	0	0	7	0	79	0	21	79	21
NLMSM_B_30_NLMSM-SPLIT21	2003	2010	North America	B	NLMSM	13	0	0	0	8	77	15	0	0	0	0	69	0	31	85	15
NLMSM_B_30_NLMSM-SPLIT25	1987	2008	Europe - West	B	NLMSM	10	0	10	0	0	70	0	10	10	0	0	60	0	40	80	20
NLMSM_B_3_NLMSM-SPLIT18	1986	2010	North America	B	NLMSM	11	0	18	0	0	73	0	0	0	9	0	64	0	36	82	18
NLMSM_B_3_NLMSM-SPLIT26	1993	2017	North America	B	NLMSM	12	0	0	0	8	25	0	0	0	67	0	42	25	33	50	50
NLMSM_B_3_NLMSM-SPLIT38	1992	2010	NLHSX	B	NLMSM	22	0	0	0	0	91	0	0	0	9	0	77	0	23	95	5
NLMSM_B_3_NLMSM-SPLIT44	2003	2018	Europe - West	B	NLMSM	18	0	6	0	11	44	6	0	22	11	0	78	0	22	94	6
NLMSM_B_4_NLMSM-SPLIT27	1994	2015	Latin America and the Caribbean	B	NLMSM	16	0	6	0	0	81	6	0	6	0	0	100	0	0	100	0
NLMSM_B_4_NLMSM-SPLIT45	2004	2013	Europe - West	B	NLMSM	19	0	5	0	5	84	5	0	0	0	0	79	0	21	100	0
NLMSM_B_4_NLMSM-SPLIT52	2004	2018	undefined	B	NLMSM	141	1	9	1	6	61	7	1	2	13	1	73	5	22	82	18
NLMSM_B_4_NLMSM-SPLIT9	2006	2018	Europe - West	B	NLMSM	14	0	14	0	0	71	0	0	0	7	7	64	0	36	79	21
NLMSM_B_4_NLMSM-SPLIT99	2001	2015	undefined	B	NLMSM	36	6	8	6	11	39	6	3	14	3	6	64	3	33	67	33
NLMSM_B_5_NLMSM-SPLIT5	1995	2018	North America	B	NLMSM	250	0	6	0	3	74	3	1	3	6	2	84	2	15	90	10
NLMSM_B_5_NLMSM-SPLIT8	2002	2012	undefined	B	NLMSM	21	0	0	0	0	86	0	0	5	5	0	81	0	19	95	5
NLMSM_B_7_NLMSM-SPLIT15	1989	2010	North America	B	NLMSM	15	0	0	0	7	73	7	0	0	13	0	93	0	7	100	0
NLMSM_B_7_NLMSM-SPLIT20	2008	2015	Europe - West	B	NLMSM	11	0	0	0	0	100	0	0	0	0	0	91	9	0	91	9
NLMSM_B_7_NLMSM-SPLIT37	1999	2012	Europe - West	B	NLMSM	43	2	12	2	7	60	5	2	5	2	2	74	5	21	81	19
NLMSM_B_7_NLMSM-SPLIT42	2007	2013	undefined	B	NLMSM	10	0	0	0	0	100	0	0	0	0	0	60	20	20	80	20
NLMSM_B_7_NLMSM-SPLIT5	1992	2015	undefined	B	NLMSM	44	2	7	2	0	82	0	0	2	5	0	68	2	30	91	9
NLMSM_B_8_NLMSM-SPLIT16	1991	2012	undefined	B	NLMSM	55	2	4	2	4	75	4	2	4	7	0	76	2	22	85	15
NLMSM_B_8_NLMSM-SPLIT22	2001	2018	Europe - West	B	NLMSM	64	0	3	0	3	86	0	0	2	5	0	75	3	22	91	9
NLMSM_B_8_NLMSM-SPLIT28	1993	2017	undefined	B	NLMSM	20	0	5	0	0	95	0	0	0	0	0	80	10	10	90	10
NLMSM_B_8_NLMSM-SPLIT67	1992	2012	Europe - West	B	NLMSM	17	6	6	6	0	82	0	0	0	6	0	71	0	29	82	18
NLMSM_B_8_NLMSM-SPLIT92	1999	2012	undefined	B	NLMSM	27	0	0	0	0	89	4	4	4	0	0	74	4	22	93	7
NLMSM_B_9_NLMSM-SPLIT2	2007	2016	NLHSX	B	NLMSM	52	2	2	2	2	85	2	0	4	4	0	88	2	10	94	6
NLMSM_B_9_NLMSM-SPLIT27	1985	2011	undefined	B	NLMSM	10	0	30	0	0	70	0	0	0	0	0	80	0	20	90	10
NLMSM_B_9_NLMSM-SPLIT3	1985	2014	North America	B	NLMSM	67	1	6	1	3	82	1	0	1	3	0	87	1	12	94	6
NLMSM_B_9_NLMSM-SPLIT72	2005	2015	North America	B	NLMSM	24	0	8	0	0	63	0	4	17	8	0	63	0	38	79	21
NLMSM_B_9_NLMSM-SPLIT90	2009	2015	Europe - West	B	NLMSM	15	0	0	0	7	93	0	0	0	0	0	100	0	0	100	0
NLMSM_C_1_NLMSM-SPLIT28	2001	2014	sub-Saharan Africa	C	NLMSM	29	0	0	0	3	97	0	0	0	0	0	93	0	7	100	0
NLMSM_F1_1_NLMSM-SPLIT2	2008	2018	undefined	F1	NLMSM	32	0	3	0	9	78	3	0	3	3	0	81	9	9	88	13
